# Supplementary material for: A machine learning-based gene signature of response to the novel alkylating agent LP-184 distinguishes its potential tumor indications
Source: BMC Bioinformatics. 2021 Mar 2;22:102. doi: 10.1186/s12859-021-04040-8 (PMC7923321; doi:10.1186/s12859-021-04040-8)
Supplement: Supplementary file 3 — Additional file 3: Table S1. List of tumor types covered in the test set of 1000 CCLE cell lines. [file 12859_2021_4040_MOESM3_ESM.xls]

## Sheet: Title
Manuscript Title	A machine learning-based gene signature of response to the novel alkylating agent LP-184 distinguishes its potential tumor indications
Authors	Umesh Kathad1*, Aditya Kulkarni1, Joseph Ryan McDermott1, Jordan Wegner1, Peter Carr1, Neha Biyani1, Rama Modali2, Jean-Philippe Richard2, Panna Sharma1, Kishor Bhatia1
	1: Lantern Pharma, Inc. 1920 McKinney Ave, 7th floor, Dallas TX 75201 USA
	2: REPROCELL USA Inc. 9000 Virginia Manor Rd, Ste 207, Beltsville MD 20705 USA
	*Corresponding author, email: umesh@lanternpharma.com

## Sheet: Supplemental Table 1
Supplemental Table 1. List of tumor types covered in the test set of 1000 CCLE cell lines
Sr. No.	CCLE tumor type	No. of representative cell lines
1	Biliary Tract	8
2	Bladder/ Urinary Tract	27
3	Blood	116
4	Bone	29
5	Bowel	56
6	Brain/ CNS	84
7	Breast	54
8	Esophagus/ Stomach	64
9	Head & Neck	34
10	Kidney	32
11	Liver	28
12	Lung	4
13	Lung_NSCLC	124
14	Lung_SCLC	53
15	Lymph	64
16	Mesothelium	11
17	Ovary	47
18	Pancreas	44
19	Prostate	6
20	Skin	55
21	Soft Tissue	21
22	Thyroid	12
23	Uterus	27
	Total	1000
