# Supplementary material for: A machine learning-based gene signature of response to the novel alkylating agent LP-184 distinguishes its potential tumor indications
Source: BMC Bioinformatics. 2021 Mar 2;22:102. doi: 10.1186/s12859-021-04040-8 (PMC7923321; doi:10.1186/s12859-021-04040-8)
Supplement: Supplementary file 4 — Additional file 4: Table S2. List of 52 cell lines with experimental IC50 (Molar). [file 12859_2021_4040_MOESM4_ESM.xls]

## Sheet: Title
Manuscript Title	A machine learning-based gene signature of response to the novel alkylating agent LP-184 distinguishes its potential tumor indications
Authors	Umesh Kathad1*, Aditya Kulkarni1, Joseph Ryan McDermott1, Jordan Wegner1, Peter Carr1, Neha Biyani1, Rama Modali2, Jean-Philippe Richard2, Panna Sharma1, Kishor Bhatia1
	1: Lantern Pharma, Inc. 1920 McKinney Ave, 7th floor, Dallas TX 75201 USA
	2: REPROCELL USA Inc. 9000 Virginia Manor Rd, Ste 207, Beltsville MD 20705 USA
	*Corresponding author, email: umesh@lanternpharma.com

## Sheet: Supplemental Table 2
Supplemental Table 2. List of 52 cell lines with experimental IC50 (Molar)
Sr. No.	Cell line	Tumor type	LP-184 IC50 (Molar)
1	DU145	Prostate	1.43e-08
2	RXF393	Kidney	2.03e-08
3	NCIH460	Lung_NSCLC	2.33e-08
4	A498	Kidney	2.5e-08
5	HOP62	Lung_NSCLC	2.68e-08
6	HOP92	Lung_NSCLC	2.95e-08
7	NCIH23	Lung_NSCLC	3.01e-08
8	SF268	Brain_CNS	3.74e-08
9	UO31	Kidney	3.78e-08
10	ACHN	Kidney	4.34e-08
11	OVCAR5	Ovary	4.37e-08
12	SF295	Brain_CNS	4.64e-08
13	SNB75	Brain_CNS	4.77e-08
14	SKOV3	Ovary	5.05e-08
15	NCIH322M	Lung_NSCLC	5.1e-08
16	COLO205	Bowel	6.41e-08
17	TK10	Kidney	6.53e-08
18	A549	Lung_NSCLC	6.88e-08
19	IGROV1	Ovary	6.92e-08
20	T47D	Breast	7.65e-08
21	OVCAR3	Ovary	9.55e-08
22	CAKI1	Kidney	9.71e-08
23	NCIH226	Lung_NSCLC	1.15e-07
24	SKMEL5	Skin	1.21e-07
25	HCC2998	Bowel	1.25e-07
26	PC3	Prostate	1.37e-07
27	7860	Kidney	1.46e-07
28	UACC62	Skin	1.54e-07
29	MALME3M	Skin	1.56e-07
30	M14	Skin	1.65e-07
31	SKMEL28	Skin	1.73e-07
32	BT549	Breast	1.8e-07
33	OVCAR4	Ovary	1.83e-07
34	HT29	Bowel	1.9e-07
35	HCT116	Bowel	1.99e-07
36	UACC257	Skin	2.29e-07
37	U251	Brain_CNS	2.31e-07
38	OVCAR8	Ovary	2.37e-07
39	SN12C	Kidney	2.38e-07
40	MDAMB231	Breast	2.41e-07
41	SNB19	Brain_CNS	2.65e-07
42	HCT15	Bowel	2.71e-07
43	EKVX	Lung_NSCLC	2.72e-07
44	NCIADRRES	Ovary	2.72e-07
45	KM12	Bowel	2.83e-07
46	SKMEL2	Skin	3.44e-07
47	HS578T	Breast	3.51e-07
48	MDAMB435	Skin	3.83e-07
49	LOXIMVI	Skin	6.51e-07
50	NCIH522	Lung_NSCLC	6.54e-07
51	MCF7	Breast	6.8e-07
52	SW620	Bowel	1.01e-05
