# Supplementary material for: A machine learning-based gene signature of response to the novel alkylating agent LP-184 distinguishes its potential tumor indications
Source: BMC Bioinformatics. 2021 Mar 2;22:102. doi: 10.1186/s12859-021-04040-8 (PMC7923321; doi:10.1186/s12859-021-04040-8)
Supplement: Supplementary file 5 — Additional file 5: Table S3. Enrichment analysis of top 200 highly correlated genes from 58 NCI-60 cell lines using experimental IC50. [file 12859_2021_4040_MOESM5_ESM.xls]

## Sheet: Title
Manuscript Title	A machine learning-based gene signature of response to the novel alkylating agent LP-184 distinguishes its potential tumor indications
Authors	Umesh Kathad1*, Aditya Kulkarni1, Joseph Ryan McDermott1, Jordan Wegner1, Peter Carr1, Neha Biyani1, Rama Modali2, Jean-Philippe Richard2, Panna Sharma1, Kishor Bhatia1
	1: Lantern Pharma, Inc. 1920 McKinney Ave, 7th floor, Dallas TX 75201 USA
	2: REPROCELL USA Inc. 9000 Virginia Manor Rd, Ste 207, Beltsville MD 20705 USA
	*Corresponding author, email: umesh@lanternpharma.com

## Sheet: Biological_process
Supplemental Table 3. Enrichment analysis of top 200 highly correlated genes from 58 NCI60 cell lines using experimental IC50
Enrichment FDR	Genes in list	Total genes	Functional Category	Genes
4.92813e-11	44	1416	Leukocyte activation	IL12RB1 ITK IL6ST SAMSN1 CD3D MZB1 ITGB1 ZAP70 LCP1 SLAMF6 SKAP2 WAS LCP2 PRKCQ PTPRC CORO1A RIPK2 NCKAP1L RAG1 RHOH THEMIS CD151 APP RASAL3 MYB SDC4 ADAM9 IKZF1 SELPLG PTPRJ S100A13 GRAP2 CST3 COTL1 PIK3CG BIN2 QSOX1 LRMP GMFG GNS ITGAV CD53 LAIR1 SELL
7.60823e-11	46	1591	Cell activation	IL12RB1 PIK3CG ITK IL6ST SAMSN1 CD3D MZB1 ITGB1 ZAP70 LCP1 SLAMF6 SKAP2 WAS LCP2 PRKCQ PTPRC CST3 CORO1A RIPK2 MYB NCKAP1L EGFR RAG1 RHOH THEMIS CD151 APP RASAL3 SDC4 ADAM9 IKZF1 SELPLG PTPRJ S100A13 GNA11 GRAP2 COTL1 BIN2 QSOX1 LRMP GMFG GNS ITGAV CD53 LAIR1 SELL
5.11285e-09	68	3539	Immune system process	PVR IL12RB1 RIPK2 ITK IL6ST SAMSN1 CD3D MZB1 CD247 ITGB1 LCP2 PTPRC SELPLG ZAP70 NCKAP1L LIF LCP1 PTPRJ TAL1 SLAMF6 HIST1H4I HIST1H2BF SKAP2 ANLN WAS PRKCQ CORO1A PIK3CG HOXA3 LRMP DOCK1 SQSTM1 RAG1 LAIR1 RHOH KLHL6 THEMIS CD151 HCLS1 SH2D1A SELL MYO1C PDE1B APP TSPAN6 ACTN1 RASAL3 MYB SDC4 RRAS ADAM9 IKZF1 S100A13 GPC1 NFATC3 ICAM3 GRAP2 CST3 COTL1 BIN2 QSOX1 GMFG GNS ITGAV CD53 ATP1B1 IL2RG PTK2
4.00782e-08	28	775	Lymphocyte activation	IL12RB1 ITK IL6ST SAMSN1 CD3D MZB1 ITGB1 ZAP70 LCP1 SLAMF6 SKAP2 WAS PRKCQ PTPRC CORO1A RIPK2 NCKAP1L RAG1 RHOH THEMIS CD151 RASAL3 MYB SDC4 IKZF1 PTPRJ GRAP2 PIK3CG
3.65556e-07	38	1541	Cell adhesion	PVR ICAM3 IL12RB1 IL6ST ITGB1 PTK2 EFNA5 PLXNB2 LAMB1 SELPLG ZAP70 LAMC1 ITGAV TNFRSF12A PRKCQ PTPRC CORO1A RIPK2 NCKAP1L SDC4 APP ATP1B1 LPP RAG1 NINJ2 LAMB2 SELL ADAM9 ACTN1 RASAL3 MYB EGFR PTPRJ DOCK1 S100A10 CD151 GRAP2 PIK3CG
3.65556e-07	22	534	T cell activation	IL12RB1 ITK IL6ST CD3D ZAP70 LCP1 SLAMF6 WAS PRKCQ PTPRC CORO1A RIPK2 NCKAP1L RAG1 RHOH THEMIS CD151 RASAL3 MYB SDC4 GRAP2 PIK3CG
3.65556e-07	41	1756	Regulation of cell proliferation	IL12RB1 CCND1 LIF IL6ST EGFR PTK2 MZB1 WWTR1 ALDH1A2 FAM129B ITGAV APP PTPRJ SKAP2 PRKCQ PTPRC KDM2B CST3 CORO1A RIPK2 HOXA3 ZAP70 MYB NCKAP1L AGAP2 NFIB ITGB1 LMNA TAL1 HCLS1 IQGAP3 S100A13 RASSF5 RASAL3 SDC4 STAT5A SH3BP4 PTPN14 LAMB1 LAMC1 CTBP2
3.65556e-07	77	4820	Regulation of response to stimulus	TSPAN6 NEK6 PLK2 PVR RIPK2 ITK IL6ST ANXA5 P2RY8 CD247 ALS2 MAP4K1 APP TNFRSF12A WAS WWTR1 LCP2 PTPRC IL12RB1 PIK3CG ACVR2B LIF EGFR PTPRJ ITGB1 SLAMF6 RHOH ADAM9 S100A13 TRIM16 SKAP2 RAI14 GPC1 PRKCQ GRAP2 ZAP70 NCKAP1L PSD4 FGD3 SH3BP4 GMFG AGAP2 UACA MYOF TWF1 GRAP SAMSN1 LMNA TAL1 RAG1 PTK2 MZB1 KLHL6 THEMIS CTBP2 HCLS1 RGMA IQGAP3 SH2D1A EFNA5 MYO1C RASAL3 MYB RRAS USP20 ITGAV LATS2 SQSTM1 F…
3.65556e-07	54	2763	Regulation of developmental process	APP LIF LATS2 TWF1 RHOH PLXNB2 WWTR1 NFATC3 ZAP70 CAMSAP2 LMNA TAL1 EFNA5 TRIM16 HIST1H4I TNFRSF12A GPC1 PTPRC GNA11 KDM2B CORO1A RIPK2 CCND1 MYB NCKAP1L IL6ST AGAP2 CD53 PLK2 NFIB ITGB1 CAPN2 RAG1 PTK2 HCLS1 RGMA IQGAP3 AGRN S100A13 CST3 ACVR2B RRAS ITGAV EGFR DOCK1 ADAM9 BCOR S100A10 IL12RB1 STAT5A FGD3 FAM129B PRKCQ NEK6
3.72984e-07	38	1548	Biological adhesion	PVR ICAM3 IL12RB1 IL6ST ITGB1 PTK2 EFNA5 PLXNB2 LAMB1 SELPLG ZAP70 LAMC1 ITGAV TNFRSF12A PRKCQ PTPRC CORO1A RIPK2 NCKAP1L SDC4 APP ATP1B1 LPP RAG1 NINJ2 LAMB2 SELL ADAM9 ACTN1 RASAL3 MYB EGFR PTPRJ DOCK1 S100A10 CD151 GRAP2 PIK3CG
4.85571e-07	46	2165	Cell proliferation	IL12RB1 CCND1 LIF IL6ST EGFR PTK2 MZB1 WWTR1 ALDH1A2 FAM129B ITGAV APP PTPRJ SKAP2 PRKCQ PTPRC KDM2B CST3 CORO1A RIPK2 HOXA3 ZAP70 MYB NCKAP1L AGAP2 NFIB ITGB1 LMNA TAL1 CD151 HCLS1 IQGAP3 S100A13 PLXNB2 RASSF5 MAP4K1 RASAL3 SDC4 STAT5A SH3BP4 PTPN14 NASP LAMB1 PIK3CG LAMC1 CTBP2
4.91036e-07	36	1433	Positive regulation of developmental process	TWF1 PLXNB2 WWTR1 ZAP70 LIF LMNA TAL1 TRIM16 TNFRSF12A GPC1 PTPRC KDM2B RIPK2 CCND1 MYB NCKAP1L IL6ST AGAP2 CD53 PLK2 CAPN2 RAG1 HCLS1 RGMA IQGAP3 EFNA5 APP ACVR2B RRAS ITGB1 DOCK1 ADAM9 S100A10 IL12RB1 FAM129B AGRN
1.83101e-06	33	1301	Positive regulation of immune system process	PVR IL12RB1 ITK IL6ST MZB1 CD247 LCP2 PTPRC RIPK2 ZAP70 LIF PTPRJ TAL1 SLAMF6 PRKCQ CORO1A NCKAP1L RAG1 KLHL6 THEMIS HCLS1 SH2D1A APP TSPAN6 RASAL3 MYB WAS ICAM3 GRAP2 DOCK1 CD3D PTK2 MYO1C
1.8833e-06	21	565	Leukocyte differentiation	ITK CD3D ITGB1 ZAP70 LIF SLAMF6 PTPRC RIPK2 NCKAP1L TAL1 RAG1 RHOH THEMIS HCLS1 PDE1B APP MYB RRAS IKZF1 IL12RB1 PTPRJ
1.8833e-06	73	4671	Cellular developmental process	ITK NCKAP1L LIF EGFR TWF1 CD3D RHOH PTK2 EFNA5 PLXNB2 ITGB1 ALS2 WWTR1 NFATC3 LAMB1 ZAP70 CAMSAP2 LAMC1 ITGAV LMNA TAL1 SLAMF6 TRIM16 HIST1H4I TNFRSF12A ANLN RAI14 GPC1 PTPRC GNA11 CST3 CORO1A RIPK2 CCND1 ACVR2B MYB SDC4 SEPT6 ALDH1A2 IL6ST MYOF APP CD53 PLK2 NFIB DOCK1 SQSTM1 CAPN2 CFL2 RAG1 LAMB2 THEMIS RAPH1 CTBP2 HCLS1 RGMA AGRN S100A13 PDE1B ADAM9 ACTN1 TJP1 RRAS KBTBD8 IKZF1 S100A10 IL12RB1…
2.00888e-06	27	922	Cell-cell adhesion	PVR IL12RB1 IL6ST EFNA5 SELPLG ZAP70 ITGB1 PTK2 PLXNB2 PRKCQ ICAM3 PTPRC CORO1A RIPK2 NCKAP1L RAG1 ADAM9 LAMB1 RASAL3 MYB SDC4 ITGAV EGFR SELL GRAP2 PIK3CG NINJ2
2.00888e-06	20	519	Regulation of GTPase activity	PLXNB2 ALS2 SH3BP4 EFNA5 RASAL2 RASAL3 NCKAP1L RIN2 AGAP2 DOCK1 RHOH RGMA IQGAP3 ARHGAP30 SRGAP1 ITGB1 S100A10 FGD3 AGRN PTK2
2.06205e-06	13	203	Fc receptor signaling pathway	PTPRC PTPRJ WAS LCP2 PRKCQ NFATC3 GRAP2 ITK NCKAP1L DOCK1 PTK2 MYO1C CD247
2.25981e-06	41	1921	Locomotion	PIK3CG NCKAP1L SDC4 ITGB1 ANXA5 EFNA5 PLXNB2 SRGAP1 LAMB1 CORO1A SELPLG PTPRJ PTK2 CD151 TNFRSF12A RRAS ITGAV APP PLK2 EGFR NFIB DOCK1 LMNA LAMB2 SELL CDC42BPB ANLN WAS PRKCQ PTPRC BIN2 STAT5A LAMC1 LCP1 ADAM9 MYO1C FAM129B GPC1 ZAP70 ATP1B1 ENAH
3.57265e-06	28	1022	Positive regulation of cell proliferation	IL12RB1 CCND1 LIF IL6ST EGFR WWTR1 ITGAV PRKCQ PTPRC CST3 CORO1A RIPK2 HOXA3 ZAP70 MYB NCKAP1L ALDH1A2 AGAP2 ITGB1 PTK2 MZB1 HCLS1 IQGAP3 S100A13 RASAL3 STAT5A LAMB1 LAMC1
4.08051e-06	51	2785	Anatomical structure morphogenesis	HOXA3 NCKAP1L RHOH PTK2 EFNA5 PLXNB2 ALS2 LAMB1 LIF LAMC1 ITGAV CD151 TNFRSF12A WWTR1 KDM2B CORO1A TJP1 PIK3CG ACVR2B SDC4 ALDH1A2 BCAR3 MYOF APP CD53 PLK2 EGFR NFIB ITGB1 PTPN14 TAL1 CAPN2 CFL2 LAMB2 KLHL6 RAPH1 RGMA S100A13 CST3 ACTN1 RRAS DOCK1 KBTBD8 ADAM9 BCOR S100A10 GPC1 FGD3 FAM129B PRKCQ ENAH
4.59643e-06	43	2139	Movement of cell or subcellular component	WAS PIK3CG KIF21B NCKAP1L SDC4 ITGB1 ANXA5 EFNA5 PLXNB2 SRGAP1 LAMB1 SELPLG PTPRJ PTK2 CD151 TNFRSF12A CORO1A RRAS ITGAV APP PLK2 EGFR NFIB DOCK1 LMNA LAMB2 SELL MYO1C CDC42BPB ANLN PRKCQ ACTN1 PTPRC BIN2 STAT5A LAMC1 LCP1 ADAM9 FAM129B GPC1 ZAP70 ATP1B1 ENAH
4.77079e-06	40	1909	Regulation of immune system process	PVR IL12RB1 ITK IL6ST SAMSN1 MZB1 CD247 LCP2 PTPRC RIPK2 ZAP70 LIF PTPRJ TAL1 SLAMF6 HIST1H4I PRKCQ CORO1A NCKAP1L RAG1 KLHL6 THEMIS HCLS1 SH2D1A APP TSPAN6 WAS RASAL3 MYB SDC4 NFATC3 ICAM3 GRAP2 ITGB1 DOCK1 CD3D LAIR1 PTK2 SELL MYO1C
5.43612e-06	42	2093	Protein phosphorylation	PRKCQ RIPK2 MAP4K1 PIK3CG CCND1 ITK IL6ST BCAR3 LATS2 SAMSN1 PTK2 ALS2 PTPRC ZAP70 NEK6 LIF APP PLK2 EGFR PTPRJ TWF1 ADAM9 CDC42BPB ACVR2B NCKAP1L SDC4 GMFG AGAP2 ITGAV SQSTM1 TAL1 CAMKV HCLS1 IQGAP3 EFNA5 PLXNB2 LCP2 WWTR1 RRAS RASAL2 RASAL3 IL2RG
5.43612e-06	28	1067	Cell morphogenesis	NCKAP1L RHOH EFNA5 PLXNB2 ALS2 LAMB1 LAMC1 ITGAV TNFRSF12A CORO1A APP EGFR NFIB ITGB1 TAL1 PTK2 LAMB2 RAPH1 RGMA S100A13 ACTN1 DOCK1 S100A10 FGD3 FAM129B GPC1 PRKCQ ENAH
5.43612e-06	69	4459	Cell differentiation	ITK NCKAP1L LIF EGFR TWF1 CD3D PTK2 EFNA5 PLXNB2 ITGB1 ALS2 WWTR1 NFATC3 LAMB1 ZAP70 CAMSAP2 LAMC1 ITGAV TAL1 SLAMF6 TRIM16 HIST1H4I TNFRSF12A ANLN RAI14 GPC1 PTPRC GNA11 CST3 RIPK2 CCND1 ACVR2B MYB SDC4 SEPT6 ALDH1A2 IL6ST MYOF APP CD53 PLK2 NFIB DOCK1 LMNA SQSTM1 CAPN2 CFL2 RAG1 RHOH LAMB2 THEMIS RAPH1 CTBP2 HCLS1 RGMA AGRN PDE1B ADAM9 ACTN1 TJP1 RRAS KBTBD8 IKZF1 S100A10 IL12RB1 FAM129B PTPRJ …
5.43612e-06	19	513	Adaptive immune response	PVR RIPK2 ITK IL6ST IL12RB1 SLAMF6 PRKCQ PTPRC ZAP70 SAMSN1 RAG1 CD3D LAIR1 KLHL6 THEMIS SH2D1A CD247 WAS PIK3CG
5.43612e-06	54	3113	Intracellular signal transduction	TSPAN6 NEK6 PLK2 LCP2 PRKCQ NFATC3 RIPK2 MAP4K1 PIK3CG IL6ST LATS2 RHOH P2RY8 ARHGAP30 ALS2 WWTR1 LIF EGFR PTPRJ ITGB1 ADAM9 S100A13 RAI14 PTPRC ITK ZAP70 PSD4 STAT5A FGD3 SH3BP4 AGAP2 UACA BCAR3 ITGAV ATP1B1 DOCK1 HCLS1 IQGAP3 CDC42BPB RASSF5 APP WAS RASAL3 RRAS LCP1 SQSTM1 PTK2 RIN2 RASAL2 GRAP2 TJP1 IL2RG GRAP SRGAP1
5.43612e-06	18	466	Immune response-activating cell surface receptor signaling pathway	ITK CD247 LCP2 PTPRC PTPRJ RIPK2 ZAP70 KLHL6 THEMIS NCKAP1L WAS PRKCQ ICAM3 GRAP2 DOCK1 CD3D PTK2 MYO1C
5.43612e-06	18	465	Positive regulation of cell adhesion	IL12RB1 IL6ST ZAP70 ITGAV PRKCQ PTPRC CORO1A RIPK2 NCKAP1L SDC4 RAG1 RASAL3 MYB PTPRJ DOCK1 ADAM9 S100A10 GRAP2
5.43612e-06	8	67	Positive regulation of alpha-beta T cell activation	PRKCQ PTPRC RIPK2 ZAP70 NCKAP1L RASAL3 MYB IL12RB1
5.43612e-06	49	2653	Regulation of cellular component organization	APP WAS CCND1 CAMSAP2 GMFG TWF1 RHOH EFNA5 PLXNB2 CST3 HCLS1 PTPRC CORO1A NEK6 LIF ITGAV PLK2 EGFR PTPRJ TAL1 CD151 TNFRSF12A KDM2B NCKAP1L SDC4 CD53 LMNA CAPN2 CAMKV PTK2 RGMA AGRN S100A13 MYO1C ANLN PRKCQ LAPTM4B MYB SH3BP4 LCP1 IL2RG DOCK1 CFL2 ADAM9 BCOR S100A10 FGD3 SQSTM1 TJP1
5.43612e-06	32	1344	Positive regulation of cellular component organization	WAS GMFG TWF1 PLXNB2 HCLS1 CORO1A LIF TAL1 CD151 TNFRSF12A PTPRC NCKAP1L SDC4 CD53 LMNA CAPN2 RGMA EFNA5 MYO1C ANLN PRKCQ MYB LCP1 APP IL2RG PTPRJ DOCK1 CFL2 ADAM9 S100A10 AGRN ITGAV
5.43612e-06	19	520	Immune response-regulating cell surface receptor signaling pathway	ITK CD247 LCP2 PTPRC PTPRJ RIPK2 ZAP70 KLHL6 THEMIS NCKAP1L WAS PRKCQ NFATC3 ICAM3 GRAP2 DOCK1 CD3D PTK2 MYO1C
5.60277e-06	48	2602	Immune response	PVR RIPK2 ITK CD247 IL6ST LCP2 PTPRC IL12RB1 ZAP70 LCP1 PTPRJ SLAMF6 HIST1H2BF WAS PRKCQ LIF SAMSN1 RAG1 CD3D LAIR1 KLHL6 THEMIS SH2D1A MYO1C APP TSPAN6 CORO1A MYB NCKAP1L S100A13 NFATC3 ICAM3 GRAP2 CST3 COTL1 PIK3CG BIN2 QSOX1 LRMP GMFG GNS ITGAV CD53 IL2RG ITGB1 DOCK1 PTK2 SELL
6.50427e-06	34	1506	Cell migration	PIK3CG NCKAP1L SDC4 ITGB1 PLXNB2 SRGAP1 LAMB1 SELPLG PTPRJ PTK2 CD151 TNFRSF12A CORO1A RRAS ITGAV PLK2 EGFR DOCK1 LMNA SELL CDC42BPB ANLN PRKCQ PTPRC BIN2 STAT5A LAMC1 LCP1 APP ADAM9 MYO1C GPC1 ZAP70 ATP1B1
7.10485e-06	27	1021	Hematopoietic or lymphoid organ development	ITK CD3D ITGB1 ZAP70 LIF TAL1 SLAMF6 HIST1H4I ANLN PTPRC RIPK2 HOXA3 NCKAP1L DOCK1 RAG1 RHOH THEMIS HCLS1 PDE1B APP ACTN1 MYB RRAS IKZF1 IL12RB1 PTPRJ PRKCQ
7.4833e-06	36	1670	Cell motility	PIK3CG NCKAP1L SDC4 ITGB1 ANXA5 PLXNB2 SRGAP1 LAMB1 SELPLG PTPRJ PTK2 CD151 TNFRSF12A CORO1A RRAS ITGAV PLK2 EGFR DOCK1 LMNA SELL CDC42BPB ANLN WAS PRKCQ PTPRC BIN2 STAT5A LAMC1 LCP1 APP ADAM9 MYO1C GPC1 ZAP70 ATP1B1
7.4833e-06	36	1670	Localization of cell	PIK3CG NCKAP1L SDC4 ITGB1 ANXA5 PLXNB2 SRGAP1 LAMB1 SELPLG PTPRJ PTK2 CD151 TNFRSF12A CORO1A RRAS ITGAV PLK2 EGFR DOCK1 LMNA SELL CDC42BPB ANLN WAS PRKCQ PTPRC BIN2 STAT5A LAMC1 LCP1 APP ADAM9 MYO1C GPC1 ZAP70 ATP1B1
7.54919e-06	29	1164	Anatomical structure formation involved in morphogenesis	PTK2 TNFRSF12A KDM2B TJP1 PIK3CG HOXA3 ACVR2B SDC4 ALDH1A2 MYOF ITGAV CD53 PLK2 NFIB ITGB1 PTPN14 TAL1 CAPN2 CFL2 KLHL6 RGMA PLXNB2 LAMB1 ACTN1 RRAS KBTBD8 ADAM9 GPC1 FAM129B
7.66789e-06	14	287	Phagocytosis	BIN2 PTPRC ITGAV ICAM3 CORO1A NCKAP1L DOCK1 IL2RG PTPRJ ITGB1 WAS PTK2 MYO1C CD247
7.9322e-06	39	1911	Positive regulation of multicellular organismal process	TWF1 PLXNB2 WWTR1 IL12RB1 RIPK2 ZAP70 LIF TAL1 SLAMF6 TRIM16 TNFRSF12A GPC1 PRKCQ PTPRC KDM2B CCND1 MYB NCKAP1L IL6ST AGAP2 PLK2 EGFR RAG1 PTK2 HCLS1 RGMA IQGAP3 EFNA5 APP TSPAN6 ACVR2B RRAS STAT5A ITGB1 DOCK1 ADAM9 FAM129B PTPRJ AGRN
8.1069e-06	29	1172	Cellular component morphogenesis	NCKAP1L RHOH EFNA5 PLXNB2 ALS2 LAMB1 LAMC1 ITGAV TNFRSF12A CORO1A APP EGFR NFIB ITGB1 TAL1 CFL2 PTK2 LAMB2 RAPH1 RGMA S100A13 ACTN1 DOCK1 S100A10 GPC1 FGD3 FAM129B PRKCQ ENAH
8.90159e-06	32	1392	Immune effector process	PVR MZB1 IL12RB1 LCP1 SLAMF6 PTPRC RIPK2 SH2D1A APP TSPAN6 WAS CORO1A MYB PTPRJ S100A13 CST3 COTL1 PIK3CG BIN2 QSOX1 LRMP NCKAP1L GMFG GNS ITGAV CD53 DOCK1 LAIR1 PTK2 SELL MYO1C CD247
9.61413e-06	26	980	Hemopoiesis	ITK CD3D ITGB1 ZAP70 LIF TAL1 SLAMF6 HIST1H4I ANLN PTPRC RIPK2 NCKAP1L DOCK1 RAG1 RHOH THEMIS HCLS1 PDE1B APP ACTN1 MYB RRAS IKZF1 IL12RB1 PTPRJ PRKCQ
1.24725e-05	67	4434	Cellular protein modification process	PRKCQ RIPK2 MAP4K1 PIK3CG CCND1 ITK IL6ST BCAR3 LATS2 ZDHHC7 SAMSN1 PTK2 ALS2 PTPRC KDM2B ZAP70 NEK6 LIF USP20 APP PLK2 SHPRH EGFR PTPRJ TWF1 KBTBD8 ADAM9 PPIC BCOR CDC42BPB TRIM16 WWTR1 ACVR2B NCKAP1L SDC4 GMFG AGAP2 ITGAV PTPN7 UEVLD PTPN14 LMNA SQSTM1 MGAT4B TAL1 CAMKV RAG1 HCLS1 IQGAP3 EFNA5 PLXNB2 RASSF5 LCP2 MYB RRAS RCN1 RASAL2 LAMB1 CST3 RASAL3 QSOX1 GOLM1 LAMC1 IL2RG LAMB2 HIST1H2BO HIST…
1.24725e-05	16	399	Leukocyte cell-cell adhesion	IL12RB1 IL6ST SELPLG ZAP70 ITGB1 PRKCQ PTPRC CORO1A RIPK2 NCKAP1L RAG1 RASAL3 MYB SDC4 SELL GRAP2
1.24725e-05	67	4434	Protein modification process	PRKCQ RIPK2 MAP4K1 PIK3CG CCND1 ITK IL6ST BCAR3 LATS2 ZDHHC7 SAMSN1 PTK2 ALS2 PTPRC KDM2B ZAP70 NEK6 LIF USP20 APP PLK2 SHPRH EGFR PTPRJ TWF1 KBTBD8 ADAM9 PPIC BCOR CDC42BPB TRIM16 WWTR1 ACVR2B NCKAP1L SDC4 GMFG AGAP2 ITGAV PTPN7 UEVLD PTPN14 LMNA SQSTM1 MGAT4B TAL1 CAMKV RAG1 HCLS1 IQGAP3 EFNA5 PLXNB2 RASSF5 LCP2 MYB RRAS RCN1 RASAL2 LAMB1 CST3 RASAL3 QSOX1 GOLM1 LAMC1 IL2RG LAMB2 HIST1H2BO HIST…
1.34841e-05	8	79	Fc-gamma receptor signaling pathway involved in phagocytosis	PTPRC PTPRJ WAS NCKAP1L DOCK1 PTK2 MYO1C CD247
1.34841e-05	8	79	Immune response-regulating cell surface receptor signaling pathway involved in phagocytosis	PTPRC PTPRJ WAS NCKAP1L DOCK1 PTK2 MYO1C CD247
1.40315e-05	27	1074	Immune system development	ITK CD3D ITGB1 ZAP70 LIF TAL1 SLAMF6 HIST1H4I ANLN PTPRC RIPK2 HOXA3 NCKAP1L DOCK1 RAG1 RHOH THEMIS HCLS1 PDE1B APP ACTN1 MYB RRAS IKZF1 IL12RB1 PTPRJ PRKCQ
1.52492e-05	42	2220	Vesicle-mediated transport	WAS BIN2 FCHO1 KDELR2 SEPT1 PTPRC LAPTM4B ITGAV EGFR CD151 S100A10 ALS2 ICAM3 CORO1A PIK3CG NCKAP1L SH3BP4 RIN2 USP20 APP ITGB1 DOCK1 CTBP2 SDC4 IL2RG PTPRJ S100A13 ACTN1 CST3 COTL1 QSOX1 LRMP GMFG GNS CD53 SQSTM1 ANXA5 LAIR1 PTK2 SELL MYO1C CD247
1.61431e-05	22	756	Cell morphogenesis involved in differentiation	EFNA5 PLXNB2 LAMB1 LAMC1 ITGAV ALS2 TNFRSF12A APP NFIB ITGB1 TAL1 PTK2 LAMB2 RAPH1 RGMA ACTN1 DOCK1 S100A10 FAM129B GPC1 PRKCQ ENAH
1.61431e-05	23	819	Cell activation involved in immune response	LCP1 SLAMF6 PTPRC RIPK2 APP CORO1A MYB IL12RB1 S100A13 CST3 COTL1 PIK3CG BIN2 QSOX1 LRMP NCKAP1L GMFG GNS ITGAV CD53 PTPRJ LAIR1 SELL
1.62747e-05	26	1018	Positive regulation of cell differentiation	TWF1 PLXNB2 WWTR1 ZAP70 LIF TAL1 TRIM16 TNFRSF12A GPC1 PTPRC RIPK2 MYB NCKAP1L IL6ST CD53 CAPN2 RAG1 HCLS1 RGMA EFNA5 APP ACVR2B DOCK1 S100A10 IL12RB1 FAM129B
1.76887e-05	8	83	Fc-gamma receptor signaling pathway	PTPRC PTPRJ WAS NCKAP1L DOCK1 PTK2 MYO1C CD247
1.80773e-05	6	36	Positive T cell selection	CD3D ZAP70 SLAMF6 PTPRC THEMIS IL12RB1
1.83308e-05	22	765	Regulation of cell adhesion	IL12RB1 IL6ST PTK2 EFNA5 PLXNB2 ZAP70 ITGAV PRKCQ PTPRC CORO1A RIPK2 NCKAP1L SDC4 RAG1 RASAL3 MYB PTPRJ DOCK1 ADAM9 S100A10 GRAP2 PIK3CG
1.84243e-05	8	84	Fc receptor mediated stimulatory signaling pathway	PTPRC PTPRJ WAS NCKAP1L DOCK1 PTK2 MYO1C CD247
1.8752e-05	15	368	Lymphocyte differentiation	ITK CD3D ITGB1 ZAP70 SLAMF6 PTPRC RIPK2 NCKAP1L RAG1 RHOH THEMIS MYB IKZF1 IL12RB1 PTPRJ
1.90179e-05	22	769	Endocytosis	WAS BIN2 FCHO1 PTPRC ITGAV EGFR CD151 ICAM3 CORO1A PIK3CG NCKAP1L SH3BP4 RIN2 USP20 APP ITGB1 DOCK1 IL2RG PTPRJ PTK2 MYO1C CD247
2.11427e-05	14	323	Antigen receptor-mediated signaling pathway	ITK CD247 LCP2 PTPRC PTPRJ RIPK2 ZAP70 KLHL6 THEMIS NCKAP1L WAS PRKCQ GRAP2 CD3D
2.17568e-05	30	1325	Regulation of immune response	PVR ITK CD247 IL6ST LCP2 PTPRC IL12RB1 RIPK2 PTPRJ SLAMF6 PRKCQ ZAP70 SAMSN1 KLHL6 THEMIS SH2D1A TSPAN6 WAS MYB NCKAP1L NFATC3 ICAM3 GRAP2 ITGB1 DOCK1 CD3D LAIR1 PTK2 SELL MYO1C
2.5257e-05	19	600	Small GTPase mediated signal transduction	RHOH P2RY8 ARHGAP30 ALS2 PSD4 FGD3 BCAR3 PLK2 ITGB1 DOCK1 IQGAP3 WAS RASAL3 RIN2 SQSTM1 GRAP2 RRAS GRAP SRGAP1
2.53146e-05	46	2621	Positive regulation of response to stimulus	TSPAN6 NEK6 PLK2 PVR RIPK2 ITK IL6ST P2RY8 CD247 ALS2 MAP4K1 WAS LCP2 PTPRC IL12RB1 PIK3CG ACVR2B LIF EGFR PTPRJ ITGB1 SLAMF6 ADAM9 S100A13 TRIM16 SKAP2 PRKCQ GRAP2 ZAP70 NCKAP1L AGAP2 GRAP KLHL6 THEMIS CTBP2 HCLS1 IQGAP3 SH2D1A MYO1C APP TNFRSF12A MYB PTK2 ICAM3 DOCK1 CD3D
2.7073e-05	68	4662	Macromolecule modification	PRKCQ RIPK2 MAP4K1 PIK3CG CCND1 ITK IL6ST BCAR3 LATS2 ZDHHC7 SAMSN1 PTK2 ALS2 PTPRC KDM2B ZAP70 NEK6 LIF USP20 APP PLK2 SHPRH EGFR PTPRJ TWF1 KBTBD8 ADAM9 PPIC BCOR CDC42BPB TRIM16 WWTR1 ACVR2B NCKAP1L SDC4 GMFG AGAP2 ITGAV PTPN7 UEVLD PTPN14 LMNA SQSTM1 MGAT4B TAL1 CAMKV RAG1 HCLS1 IQGAP3 EFNA5 PLXNB2 RASSF5 LCP2 MYB RRAS FAM129B RCN1 RASAL2 LAMB1 CST3 RASAL3 QSOX1 GOLM1 LAMC1 IL2RG LAMB2 HIST1H…
2.77178e-05	15	383	Peptidyl-tyrosine phosphorylation	ITK IL6ST SAMSN1 PTK2 PTPRC RIPK2 ZAP70 LIF EGFR APP TWF1 TAL1 HCLS1 EFNA5 PTPRJ
2.80434e-05	25	991	Positive regulation of immune response	PVR ITK CD247 IL6ST LCP2 PTPRC IL12RB1 RIPK2 PTPRJ SLAMF6 PRKCQ ZAP70 KLHL6 THEMIS SH2D1A TSPAN6 MYB NCKAP1L WAS ICAM3 GRAP2 DOCK1 CD3D PTK2 MYO1C
2.86528e-05	12	241	T cell proliferation	IL12RB1 IL6ST PRKCQ PTPRC CORO1A RIPK2 ZAP70 NCKAP1L CD151 RASAL3 SDC4 PIK3CG
2.86528e-05	10	159	Alpha-beta T cell activation	ITK SLAMF6 PRKCQ PTPRC RIPK2 ZAP70 NCKAP1L RASAL3 MYB IL12RB1
2.8829e-05	15	386	Peptidyl-tyrosine modification	ITK IL6ST SAMSN1 PTK2 PTPRC RIPK2 ZAP70 LIF EGFR APP TWF1 TAL1 HCLS1 EFNA5 PTPRJ
3.44104e-05	32	1514	Positive regulation of catalytic activity	RIPK2 MAP4K1 ALS2 PIK3CG CCND1 ATP1B1 EGFR ADAM9 RASAL2 PTPRC RASAL3 ITK ACVR2B NCKAP1L SDC4 GMFG RIN2 AGAP2 APP DOCK1 TAL1 RGMA IQGAP3 EFNA5 ARHGAP30 SRGAP1 LCP2 PRKCQ ITGB1 PTK2 S100A10 AGRN
4.09667e-05	20	687	Actin cytoskeleton organization	ANLN WAS PLS3 NCKAP1L GMFG LCP1 TWF1 RHOH EFNA5 HCLS1 CORO1A GAS2L3 CFL2 ACTN1 SDC4 ITGB1 MYO1C CDC42BPB S100A10 FGD3
4.09667e-05	22	815	Leukocyte activation involved in immune response	LCP1 SLAMF6 PTPRC RIPK2 CORO1A MYB IL12RB1 S100A13 CST3 COTL1 PIK3CG BIN2 QSOX1 LRMP NCKAP1L GMFG GNS ITGAV CD53 PTPRJ LAIR1 SELL
4.25313e-05	12	252	T cell differentiation	ITK CD3D ZAP70 SLAMF6 PTPRC RIPK2 NCKAP1L RAG1 RHOH THEMIS MYB IL12RB1
4.36236e-05	23	887	Import into cell	WAS BIN2 FCHO1 ATP1B1 PTPRC ITGAV EGFR CD151 ICAM3 CORO1A PIK3CG NCKAP1L SH3BP4 RIN2 USP20 APP ITGB1 DOCK1 IL2RG PTPRJ PTK2 MYO1C CD247
4.36236e-05	58	3779	Animal organ development	HOXA3 ITK CD3D GNG12 ITGB1 WWTR1 LAMB1 ZAP70 LIF TAL1 SLAMF6 TRIM16 HIST1H4I ANLN GPC1 PTPRC GNA11 KDM2B CST3 RIPK2 CCND1 ACVR2B NCKAP1L SDC4 STAT5A ALDH1A2 NASP AGAP2 LCP1 BCAR3 APP EGFR NFIB DOCK1 LMNA CFL2 RAG1 RHOH LAMB2 THEMIS HCLS1 IQGAP3 PLXNB2 PAPSS2 PDE1B ADAM9 ACTN1 PLS3 MYB RRAS KBTBD8 BCOR IKZF1 IL12RB1 FAM129B PTPRJ PRKCQ PTK2
4.36236e-05	12	253	Positive regulation of T cell activation	IL12RB1 IL6ST ZAP70 PRKCQ PTPRC CORO1A RIPK2 NCKAP1L RAG1 RASAL3 MYB GRAP2
5.23856e-05	8	100	Cell-substrate junction assembly	EFNA5 SDC4 PTK2 ACTN1 LAMC1 PTPRJ S100A10 CD151
5.37799e-05	55	3529	Regulation of signal transduction	TSPAN6 NEK6 PLK2 RIPK2 IL6ST P2RY8 ALS2 MAP4K1 APP WWTR1 PIK3CG ACVR2B LIF EGFR PTPRJ ITGB1 RHOH ADAM9 S100A13 TRIM16 SKAP2 RAI14 GPC1 PTPRC GRAP2 ZAP70 PSD4 FGD3 SH3BP4 GMFG AGAP2 UACA MYOF GRAP LMNA TAL1 PTK2 MZB1 CTBP2 HCLS1 RGMA IQGAP3 SH2D1A TNFRSF12A PRKCQ RASAL3 RRAS USP20 ITGAV LATS2 SQSTM1 MYO1C FAM129B ARHGAP30 SRGAP1
5.37799e-05	14	358	Cell-substrate adhesion	ITGB1 LAMB1 LAMC1 ITGAV EFNA5 TNFRSF12A SDC4 PTK2 ACTN1 CORO1A PTPRJ DOCK1 ADAM9 S100A10
5.37799e-05	37	1954	Regulation of cell differentiation	LIF TWF1 PLXNB2 WWTR1 NFATC3 ZAP70 CAMSAP2 TAL1 EFNA5 TRIM16 HIST1H4I TNFRSF12A GPC1 PTPRC GNA11 RIPK2 CCND1 MYB NCKAP1L IL6ST APP CD53 PLK2 ITGB1 CAPN2 RAG1 PTK2 HCLS1 RGMA ACVR2B ITGAV EGFR DOCK1 S100A10 IL12RB1 FAM129B PRKCQ
5.37799e-05	22	834	Regulation of protein kinase activity	RIPK2 MAP4K1 CCND1 ALS2 PTPRC PIK3CG EGFR PTPRJ LATS2 ADAM9 ACVR2B NCKAP1L SDC4 GMFG AGAP2 APP TAL1 IQGAP3 EFNA5 LCP2 WWTR1 PTK2
5.51666e-05	9	136	Positive regulation of T cell proliferation	IL12RB1 IL6ST PRKCQ PTPRC CORO1A RIPK2 ZAP70 NCKAP1L RASAL3
6.33479e-05	20	714	Immune response-regulating signaling pathway	ITK CD247 LCP2 PTPRC RIPK2 PTPRJ ZAP70 KLHL6 THEMIS TSPAN6 NCKAP1L WAS PRKCQ NFATC3 ICAM3 GRAP2 DOCK1 CD3D PTK2 MYO1C
6.77664e-05	23	916	Regulation of kinase activity	RIPK2 MAP4K1 CCND1 ALS2 PTPRC PIK3CG EGFR PTPRJ LATS2 ADAM9 ACVR2B NCKAP1L SDC4 GMFG AGAP2 APP TAL1 RHOH IQGAP3 EFNA5 LCP2 WWTR1 PTK2
6.8085e-05	44	2570	Phosphorylation	PRKCQ RIPK2 MAP4K1 PIK3CG CCND1 ITK IL6ST BCAR3 LATS2 SAMSN1 PTK2 ALS2 PTPRC ZAP70 NEK6 LIF APP PLK2 EGFR PTPRJ TWF1 ADAM9 CDC42BPB ACVR2B NCKAP1L SDC4 GMFG AGAP2 ITGAV SQSTM1 TAL1 CAMKV RHOH HCLS1 IQGAP3 EFNA5 PLXNB2 PAPSS2 LCP2 WWTR1 RRAS RASAL2 RASAL3 IL2RG
6.89067e-05	31	1503	Regulation of protein phosphorylation	RIPK2 MAP4K1 CCND1 IL6ST BCAR3 SAMSN1 ALS2 PTPRC PIK3CG LIF APP EGFR PTPRJ LATS2 TWF1 ADAM9 ACVR2B NCKAP1L SDC4 GMFG AGAP2 SQSTM1 TAL1 HCLS1 IQGAP3 EFNA5 PLXNB2 LCP2 PTK2 WWTR1 RRAS
6.89067e-05	40	2230	Cell development	NCKAP1L TWF1 EFNA5 PLXNB2 ALS2 LAMB1 CAMSAP2 LAMC1 ITGAV TNFRSF12A CST3 MYB SDC4 LIF ALDH1A2 IL6ST MYOF APP PLK2 EGFR NFIB ITGB1 LMNA TAL1 CFL2 PTK2 LAMB2 RAPH1 RGMA ACTN1 PTPRC TJP1 DOCK1 KBTBD8 S100A10 FAM129B GPC1 PRKCQ ENAH AGRN
6.89067e-05	53	3382	Regulation of multicellular organismal process	APP LATS2 TWF1 ANXA5 PLXNB2 WWTR1 NFATC3 PTPRC IL12RB1 RIPK2 LAPTM4B ZAP70 CAMSAP2 LIF ITGAV TAL1 SLAMF6 TRIM16 HIST1H4I TNFRSF12A GPC1 PRKCQ KDM2B CCND1 ACVR2B MYB NCKAP1L IL6ST AGAP2 ATP1B1 PLK2 EGFR NFIB LMNA CAPN2 RAG1 PTK2 HCLS1 RGMA IQGAP3 EFNA5 AGRN CST3 TSPAN6 RRAS STAT5A ITGB1 DOCK1 ADAM9 BCOR FAM129B PTPRJ PIK3CG
6.9026e-05	36	1901	Positive regulation of molecular function	RIPK2 MAP4K1 ALS2 PRKCQ PIK3CG CCND1 FAM129B ATP1B1 EGFR ITGB1 ADAM9 RASAL2 PTPRC RASAL3 ITK ACVR2B NCKAP1L SDC4 GMFG RIN2 AGAP2 APP PLK2 DOCK1 TAL1 CTBP2 RGMA IQGAP3 EFNA5 ARHGAP30 SRGAP1 S100A10 LCP2 PTK2 HCLS1 AGRN
7.15349e-05	59	3952	Regulation of signaling	TSPAN6 NEK6 PLK2 RIPK2 IL6ST ANXA5 P2RY8 ALS2 MAP4K1 APP WWTR1 PIK3CG ACVR2B LIF EGFR PTPRJ ITGB1 RHOH ADAM9 S100A13 TRIM16 SKAP2 RAI14 GPC1 PTPRC GRAP2 ZAP70 MYB PSD4 FGD3 SH3BP4 GMFG AGAP2 UACA MYOF GRAP LMNA SQSTM1 TAL1 PTK2 MZB1 CTBP2 HCLS1 RGMA IQGAP3 SH2D1A EFNA5 TNFRSF12A PRKCQ RASAL3 RRAS USP20 ITGAV LATS2 MYO1C FAM129B ATP1B1 ARHGAP30 SRGAP1
7.25764e-05	6	49	T cell selection	CD3D ZAP70 SLAMF6 PTPRC THEMIS IL12RB1
7.25764e-05	43	2498	Regulation of catalytic activity	RIPK2 MAP4K1 CCND1 PLXNB2 ALS2 PTPRC CST3 PIK3CG SH3BP4 ATP1B1 EGFR PTPRJ LATS2 ADAM9 EFNA5 WAS RASAL2 RASAL3 ITK ACVR2B NCKAP1L SDC4 GMFG RIN2 AGAP2 APP DOCK1 TAL1 ANXA5 RAG1 RHOH RGMA IQGAP3 ARHGAP30 SRGAP1 LCP2 WWTR1 PRKCQ ITGB1 PTK2 S100A10 FGD3 AGRN
7.25764e-05	19	662	Immune response-activating signal transduction	ITK CD247 LCP2 PTPRC RIPK2 PTPRJ ZAP70 KLHL6 THEMIS TSPAN6 NCKAP1L WAS PRKCQ ICAM3 GRAP2 DOCK1 CD3D PTK2 MYO1C
7.32636e-05	12	272	Positive regulation of leukocyte cell-cell adhesion	IL12RB1 IL6ST ZAP70 PRKCQ PTPRC CORO1A RIPK2 NCKAP1L RAG1 RASAL3 MYB GRAP2
8.11429e-05	12	275	T cell receptor signaling pathway	ITK CD247 LCP2 PTPRC PTPRJ RIPK2 ZAP70 THEMIS WAS PRKCQ GRAP2 CD3D
9.81802e-05	58	3903	Regulation of cell communication	TSPAN6 NEK6 PLK2 RIPK2 IL6ST ANXA5 P2RY8 ALS2 MAP4K1 APP WWTR1 PIK3CG ACVR2B LIF EGFR PTPRJ ITGB1 RHOH ADAM9 S100A13 TRIM16 SKAP2 RAI14 GPC1 PTPRC GRAP2 ZAP70 MYB PSD4 FGD3 SH3BP4 GMFG AGAP2 UACA MYOF GRAP LMNA SQSTM1 TAL1 PTK2 MZB1 CTBP2 HCLS1 RGMA IQGAP3 SH2D1A EFNA5 TNFRSF12A PRKCQ RASAL3 RRAS USP20 ITGAV LATS2 MYO1C FAM129B ARHGAP30 SRGAP1
0.000101944	29	1386	Cytoskeleton organization	ANLN WAS PLS3 CAMSAP2 NCKAP1L GMFG LCP1 TWF1 RHOH EFNA5 HCLS1 CORO1A GAS2L3 PLK2 CFL2 ACTN1 SDC4 ITGB1 DOCK1 LMNA CAPN2 PTK2 SEPT1 AGRN MYO1C CDC42BPB S100A10 FGD3 NEK6
0.000101944	17	557	Positive regulation of protein kinase activity	RIPK2 MAP4K1 ALS2 PIK3CG CCND1 EGFR ADAM9 PTPRC ACVR2B NCKAP1L SDC4 AGAP2 TAL1 IQGAP3 EFNA5 LCP2 PTK2

## Sheet: Cellular_component
Supplemental Table 3. Enrichment analysis of top 200 highly correlated genes from 58 NCI60 cell lines using experimental IC50
Enrichment FDR	Genes in list	Total genes	Functional Category	Genes
7.16804e-10	53	2326	Extracellular organelle	TSPAN6 WAS GPC1 ACTN1 ICAM3 PTPRC GNA11 LAMB1 CST3 CORO1A COTL1 RASAL3 PTGR1 QSOX1 NCKAP1L SDC4 AHNAK RRAS SH3BP4 IL6ST AGAP2 GNS LAMC1 LCP1 FAM129B UACA MYOF ITGAV APP CD53 ATP1B1 PTPRJ ITGB1 UEVLD SQSTM1 SLAMF6 CAPN2 ANXA5 ALDH7A1 CFL2 ADAM9 PPIC LAMB2 GNG12 AGRN PLXNB2 S100A10 MYO1C CDC42BPB HIST1H2AH HIST1H4I HIST1H2BF HIST1H2AM
7.16804e-10	53	2300	Extracellular exosome	TSPAN6 WAS GPC1 ACTN1 ICAM3 PTPRC GNA11 LAMB1 CST3 CORO1A COTL1 RASAL3 PTGR1 QSOX1 NCKAP1L SDC4 AHNAK RRAS SH3BP4 IL6ST AGAP2 GNS LAMC1 LCP1 FAM129B UACA MYOF ITGAV APP CD53 ATP1B1 PTPRJ ITGB1 UEVLD SQSTM1 SLAMF6 CAPN2 ANXA5 ALDH7A1 CFL2 ADAM9 PPIC LAMB2 GNG12 AGRN PLXNB2 S100A10 MYO1C CDC42BPB HIST1H2AH HIST1H4I HIST1H2BF HIST1H2AM
7.16804e-10	53	2324	Extracellular vesicle	TSPAN6 WAS GPC1 ACTN1 ICAM3 PTPRC GNA11 LAMB1 CST3 CORO1A COTL1 RASAL3 PTGR1 QSOX1 NCKAP1L SDC4 AHNAK RRAS SH3BP4 IL6ST AGAP2 GNS LAMC1 LCP1 FAM129B UACA MYOF ITGAV APP CD53 ATP1B1 PTPRJ ITGB1 UEVLD SQSTM1 SLAMF6 CAPN2 ANXA5 ALDH7A1 CFL2 ADAM9 PPIC LAMB2 GNG12 AGRN PLXNB2 S100A10 MYO1C CDC42BPB HIST1H2AH HIST1H4I HIST1H2BF HIST1H2AM
1.01422e-08	38	1414	Cell junction	ACTN1 PVR AHNAK RRAS ITGAV LPP EGFR ITGB1 TWF1 ENAH CAPN2 ANXA5 ADAM9 CD151 PTK2 TJP1 FAM129B PTPRJ WAS RAI14 LCP2 PTPRC CORO1A CCND1 BIN2 ITK ZAP70 SDC4 LCP1 APP CD53 ATP1B1 THEMIS CTBP2 IQGAP3 EFNA5 AGRN CDC42BPB
1.09809e-08	73	4252	Vesicle	TSPAN6 WAS GPC1 ACTN1 ICAM3 PTPRC GNA11 LAMB1 CST3 CORO1A COTL1 RASAL3 PTGR1 QSOX1 NCKAP1L SDC4 AHNAK RRAS SH3BP4 IL6ST AGAP2 GNS LAMC1 LCP1 FAM129B UACA MYOF ITGAV APP CD53 ATP1B1 PTPRJ ITGB1 UEVLD SQSTM1 SLAMF6 CAPN2 ANXA5 ALDH7A1 CFL2 ADAM9 PPIC LAMB2 GNG12 AGRN PLXNB2 S100A10 MYO1C CDC42BPB HIST1H2AH HIST1H4I HIST1H2BF HIST1H2AM FCHO1 SEPT1 ALS2 LAPTM4A GRAP2 RIPK2 LAPTM4B EGFR KIF21B SEPT6 C…
1.54953e-07	17	334	Membrane raft	LCP2 GPC1 SELPLG ZAP70 AHNAK APP EGFR ITGB1 CAPN2 S100A10 MYO1C PTPRC SDC4 MYOF ATP1B1 KCNA3 EFNA5
1.54953e-07	17	335	Membrane microdomain	LCP2 GPC1 SELPLG ZAP70 AHNAK APP EGFR ITGB1 CAPN2 S100A10 MYO1C PTPRC SDC4 MYOF ATP1B1 KCNA3 EFNA5
2.29253e-07	17	347	Membrane region	LCP2 GPC1 SELPLG ZAP70 AHNAK APP EGFR ITGB1 CAPN2 S100A10 MYO1C PTPRC SDC4 MYOF ATP1B1 KCNA3 EFNA5
3.99061e-07	47	2357	Cytoskeleton	ANLN WAS PLS3 BIN2 KIF21B CAMSAP2 SEPT6 FCHO1 GMFG LCP1 NARF PLK2 LATS2 TWF1 GNG12 SEPT1 SEPT10 RCSD1 ALS2 PRKCQ ACTN1 CORO1A RIPK2 NEK6 AHNAK USP20 GAS2L3 PTK2 MYO1C CDC42BPB DEF6 RAI14 COTL1 TJP1 LRMP FGD3 UACA APP PTPN7 PTPN14 ENAH LMNA KBTBD8 CFL2 RAPH1 RASSF5 CAPN2
5.77048e-07	19	476	Cell-cell junction	PVR ACTN1 TJP1 AHNAK PTPRJ WAS LCP2 CORO1A CCND1 ITK ZAP70 APP CD53 ATP1B1 ITGB1 TWF1 THEMIS IQGAP3 CDC42BPB
5.77048e-07	18	425	Cell leading edge	PSD4 ACTN1 CORO1A ITGAV ITGB1 ALS2 TNFRSF12A LCP1 APP PTPRJ TWF1 ENAH SAMSN1 PTK2 RAPH1 MYO1C CDC42BPB FGD3
6.70656e-07	21	590	Adherens junction	ACTN1 PVR AHNAK RRAS ITGAV LPP EGFR ITGB1 TWF1 ENAH CAPN2 ANXA5 ADAM9 CD151 PTK2 FAM129B PTPRC TJP1 SDC4 EFNA5 LCP1
8.71761e-07	59	3479	Extracellular space	TSPAN6 WAS GPC1 ACTN1 ICAM3 PTPRC GNA11 LAMB1 CST3 CORO1A COTL1 RASAL3 PTGR1 QSOX1 NCKAP1L SDC4 AHNAK RRAS SH3BP4 IL6ST GOLM1 AGAP2 GNS LAMC1 LCP1 FAM129B UACA MYOF ITGAV APP CD53 ATP1B1 PTPRJ ITGB1 UEVLD SQSTM1 SLAMF6 CAPN2 ANXA5 ALDH7A1 CFL2 ADAM9 PPIC LAMB2 GNG12 AGRN PLXNB2 S100A10 MYO1C CDC42BPB HIST1H2AH HIST1H4I HIST1H2BF HIST1H2AM LIF S100A13 HDLBP EGFR PVR
9.03564e-07	12	181	Ruffle	PSD4 ACTN1 ITGAV ITGB1 ALS2 TNFRSF12A LCP1 PTPRJ TWF1 SAMSN1 MYO1C FGD3
9.19618e-07	21	609	Anchoring junction	ACTN1 PVR AHNAK RRAS ITGAV LPP EGFR ITGB1 TWF1 ENAH CAPN2 ANXA5 ADAM9 CD151 PTK2 FAM129B PTPRC TJP1 SDC4 EFNA5 LCP1
9.32688e-07	18	454	Cell-substrate adherens junction	ACTN1 PVR AHNAK RRAS ITGAV LPP EGFR ITGB1 TWF1 ENAH CAPN2 ANXA5 ADAM9 CD151 PTK2 PTPRC SDC4 LCP1
9.32688e-07	18	451	Focal adhesion	ACTN1 PVR AHNAK RRAS ITGAV LPP EGFR ITGB1 TWF1 ENAH CAPN2 ANXA5 ADAM9 CD151 PTK2 PTPRC SDC4 LCP1
9.32688e-07	61	3693	Extracellular region part	TSPAN6 WAS GPC1 ACTN1 ICAM3 PTPRC GNA11 LAMB1 CST3 CORO1A COTL1 RASAL3 PTGR1 QSOX1 NCKAP1L SDC4 AHNAK RRAS SH3BP4 IL6ST GOLM1 AGAP2 GNS LAMC1 LCP1 FAM129B UACA MYOF ITGAV APP CD53 ATP1B1 PTPRJ ITGB1 UEVLD SQSTM1 SLAMF6 CAPN2 ANXA5 ALDH7A1 CFL2 ADAM9 PPIC LAMB2 GNG12 AGRN PLXNB2 S100A10 MYO1C CDC42BPB HIST1H2AH HIST1H4I HIST1H2BF HIST1H2AM LIF CD151 S100A13 HDLBP EFNA5 EGFR PVR
1.00801e-06	18	458	Cell-substrate junction	ACTN1 PVR AHNAK RRAS ITGAV LPP EGFR ITGB1 TWF1 ENAH CAPN2 ANXA5 ADAM9 CD151 PTK2 PTPRC SDC4 LCP1
1.39367e-06	19	523	Actin cytoskeleton	ANLN WAS PLS3 BIN2 GMFG LCP1 TWF1 GNG12 RCSD1 ACTN1 CORO1A AHNAK GAS2L3 PTK2 MYO1C CDC42BPB TJP1 CFL2 CAPN2
2.04427e-06	55	3250	Plasma membrane part	TSPAN6 ICAM3 GNA11 IL12RB1 BIN2 ACVR2B AHNAK PSD4 FCHO1 IL6ST CD53 ATP1B1 EGFR IL2RG ITGB1 CD3D GNG12 KCNA3 CD151 P2RY8 PLXNB2 CD247 LCP2 PTPRC CORO1A TJP1 SELPLG ZAP70 ITGAV PTPN7 PTPRJ EFNA5 SELL MYO1C GPC1 PRKCQ CD69 LCT SEPT6 LCP1 MYOF TWF1 CAPN2 ANXA5 RHOH ADAM9 PTK2 IQGAP3 S100A10 NCKAP1L SDC4 LRMP GOLM1 APP NINJ2
4.54674e-06	9	109	Actin filament	WAS PLS3 LCP1 TWF1 GNG12 RCSD1 ACTN1 CORO1A MYO1C
7.09934e-06	6	37	Immunological synapse	CORO1A CD53 PTPRJ PRKCQ ZAP70 RHOH
7.09934e-06	14	321	Cell cortex	ANLN WAS SEPT6 GMFG RHOH SEPT1 SEPT10 CORO1A RAI14 RASAL3 BIN2 PTK2 CTBP2 CAPN2
6.59483e-05	8	115	Filopodium	ITGAV ITGB1 DEF6 APP TWF1 ENAH RAPH1 LCP1
6.68777e-05	65	4617	Extracellular region	TSPAN6 WAS GPC1 ACTN1 ICAM3 PTPRC GNA11 LAMB1 CST3 CORO1A COTL1 RASAL3 PTGR1 QSOX1 NCKAP1L SDC4 AHNAK RRAS SH3BP4 IL6ST GOLM1 AGAP2 GNS LAMC1 LCP1 FAM129B UACA MYOF ITGAV APP CD53 ATP1B1 PTPRJ ITGB1 UEVLD SQSTM1 SLAMF6 CAPN2 ANXA5 ALDH7A1 CFL2 ADAM9 PPIC LAMB2 GNG12 AGRN S100A13 PLXNB2 S100A10 MYO1C CDC42BPB HIST1H2AH HIST1H4I HIST1H2BF HIST1H2AM LIF MZB1 CD151 PVR PON2 HDLBP EGFR EFNA5 BIN2 GMFG
7.10813e-05	23	968	Cell surface	ITGAV ITGB1 PLXNB2 IL12RB1 SDC4 IL6ST IL2RG CD3D PVR PTPRC APP EGFR PTPRJ CD151 EFNA5 SELL TNFRSF12A CD69 CD53 CAPN2 ANXA5 ADAM9 RGMA
7.10813e-05	65	4640	Non-membrane-bounded organelle	HIST1H4I ANLN WAS ZNRD1 ABHD4 PLS3 BIN2 KIF21B CAMSAP2 AHNAK SEPT6 FCHO1 GMFG LCP1 NARF PLK2 LATS2 TWF1 GNG12 SEPT1 SEPT10 HIST1H2AH HIST1H2AM RCSD1 ALS2 RAI14 PRKCQ ACTN1 CORO1A RIPK2 NEK6 NASP AGAP2 USP20 GAS2L3 NFIB SQSTM1 TAL1 CFL2 PTK2 IKZF1 S100A13 MYO1C CDC42BPB DEF6 KDM2B CST3 COTL1 TJP1 LRMP SDC4 FGD3 UACA APP PTPN7 SHPRH PTPN14 ENAH LMNA CAPN2 KBTBD8 RAPH1 RASSF5 HIST1H2BO HIST1H2BF
7.10813e-05	65	4631	Intracellular non-membrane-bounded organelle	HIST1H4I ANLN WAS ZNRD1 ABHD4 PLS3 BIN2 KIF21B CAMSAP2 AHNAK SEPT6 FCHO1 GMFG LCP1 NARF PLK2 LATS2 TWF1 GNG12 SEPT1 SEPT10 HIST1H2AH HIST1H2AM RCSD1 ALS2 RAI14 PRKCQ ACTN1 CORO1A RIPK2 NEK6 NASP AGAP2 USP20 GAS2L3 NFIB SQSTM1 TAL1 CFL2 PTK2 IKZF1 S100A13 MYO1C CDC42BPB DEF6 KDM2B CST3 COTL1 TJP1 LRMP SDC4 FGD3 UACA APP PTPN7 SHPRH PTPN14 ENAH LMNA CAPN2 KBTBD8 RAPH1 RASSF5 HIST1H2BO HIST1H2BF
7.62839e-05	10	201	Lamellipodium	CORO1A ITGAV ALS2 APP ITGB1 ENAH PTK2 RAPH1 CDC42BPB FGD3
8.69281e-05	34	1833	Cytoskeletal part	ANLN WAS PLS3 BIN2 KIF21B CAMSAP2 SEPT6 GMFG LCP1 NARF PLK2 LATS2 TWF1 GNG12 SEPT1 SEPT10 RCSD1 ALS2 PRKCQ ACTN1 CORO1A NEK6 USP20 PTK2 MYO1C CDC42BPB TJP1 LRMP GAS2L3 APP LMNA KBTBD8 RASSF5 CAPN2
0.000119259	7	93	Basement membrane	LAMB1 LAMC1 LAMB2 CD151 AGRN CST3 EFNA5
0.000174192	7	99	Ruffle membrane	PSD4 ITGAV ITGB1 LCP1 PTPRJ TWF1 MYO1C
0.000241109	13	392	External side of plasma membrane	IL12RB1 IL6ST IL2RG CD3D PTPRC EFNA5 SELL CD69 ITGAV ITGB1 CAPN2 ANXA5 ADAM9
0.000253545	3	8	Laminin complex	LAMB1 LAMC1 LAMB2
0.000266997	9	190	Cell cortex part	ANLN WAS SEPT6 GMFG SEPT1 SEPT10 CORO1A CTBP2 CAPN2
0.000309134	17	655	Side of membrane	GNA11 IL12RB1 IL6ST IL2RG CD3D GNG12 PTPRC RASAL3 PTPN7 EFNA5 SELL CD69 ITGAV ITGB1 CAPN2 ANXA5 ADAM9
0.000537981	37	2287	Cell projection	PSD4 RHOH PTK2 KCNA3 ALS2 ANLN ACTN1 PTPRC CORO1A LAPTM4B SELPLG SEPT6 ITGAV APP ITGB1 CAPN2 MYO1C TNFRSF12A DEF6 CST3 TJP1 BIN2 KIF21B IL6ST LCP1 PLK2 NFIB PTPRJ TWF1 ENAH SAMSN1 SQSTM1 RAPH1 RGMA CDC42BPB GNA11 FGD3
0.000846953	14	513	Cytoplasmic region	ANLN WAS SEPT6 GMFG RHOH SEPT1 SEPT10 CORO1A RAI14 RASAL3 BIN2 PTK2 CTBP2 CAPN2
0.000853382	9	224	Actin-based cell projection	ITGAV ITGB1 MYO1C DEF6 APP TWF1 ENAH RAPH1 LCP1
0.00130349	2	3	Laminin-1 complex	LAMB1 LAMC1
0.00130349	3	14	Septin ring	SEPT6 SEPT1 SEPT10
0.00130349	3	14	Septin complex	SEPT6 SEPT1 SEPT10
0.00130349	2	3	Laminin-10 complex	LAMB1 LAMC1
0.00130349	2	3	Laminin-11 complex	LAMC1 LAMB2
0.00139531	21	1056	Supramolecular fiber	WAS PLS3 KIF21B CAMSAP2 AHNAK LCP1 NARF TWF1 GNG12 RCSD1 ACTN1 CORO1A CFL2 MYO1C CST3 NEK6 SDC4 GAS2L3 LMNA SQSTM1 RASSF5
0.00139691	12	419	Receptor complex	IL12RB1 ACVR2B IL6ST EGFR IL2RG ITGB1 CD3D PLXNB2 CD247 ZAP70 ITGAV APP
0.00142074	3	15	Septin cytoskeleton	SEPT6 SEPT1 SEPT10
0.00142074	21	1064	Supramolecular complex	WAS PLS3 KIF21B CAMSAP2 AHNAK LCP1 NARF TWF1 GNG12 RCSD1 ACTN1 CORO1A CFL2 MYO1C CST3 NEK6 SDC4 GAS2L3 LMNA SQSTM1 RASSF5
0.00142074	21	1063	Supramolecular polymer	WAS PLS3 KIF21B CAMSAP2 AHNAK LCP1 NARF TWF1 GNG12 RCSD1 ACTN1 CORO1A CFL2 MYO1C CST3 NEK6 SDC4 GAS2L3 LMNA SQSTM1 RASSF5
0.00170038	8	201	Plasma membrane receptor complex	IL12RB1 ACVR2B IL6ST ITGB1 CD3D CD247 ZAP70 ITGAV
0.00187926	31	1930	Whole membrane	GNA11 AHNAK FCHO1 TM6SF1 LCP2 GPC1 LAPTM4A LAPTM4B SELPLG ZAP70 APP EGFR ITGB1 CAPN2 S100A10 MYO1C PTPRC CORO1A SDC4 MYOF ATP1B1 KCNA3 EFNA5 LRMP NCKAP1L ITGAV CD53 PTPRJ CD3D LAIR1 SELL
0.00192279	3	17	T cell receptor complex	CD3D CD247 ZAP70
0.00204705	10	320	Endoplasmic reticulum lumen	RCN1 MZB1 LAMB1 CST3 QSOX1 GOLM1 LAMC1 APP GPX8 LAMB2
0.00212117	2	4	Multivesicular body, internal vesicle	LAPTM4B EGFR
0.00222409	6	116	Nucleosome	HIST1H4I SHPRH HIST1H2BO HIST1H2AH HIST1H2BF HIST1H2AM
0.00222409	5	76	Cell-cell contact zone	AHNAK ACTN1 TJP1 ATP1B1 ITGB1
0.00266204	38	2625	Cytoplasmic vesicle	FCHO1 SEPT1 ALS2 LAPTM4A GRAP2 CORO1A LAPTM4B MYOF APP EGFR WAS GPC1 CST3 KIF21B SEPT6 SH3BP4 ITGB1 SQSTM1 CAMKV ARHGAP30 MYO1C ACTN1 PTPRC COTL1 BIN2 QSOX1 LRMP NCKAP1L GMFG GNS KDELR2 ITGAV CD53 IL2RG PTPRJ CD3D LAIR1 SELL
0.00267517	38	2628	Intracellular vesicle	FCHO1 SEPT1 ALS2 LAPTM4A GRAP2 CORO1A LAPTM4B MYOF APP EGFR WAS GPC1 CST3 KIF21B SEPT6 SH3BP4 ITGB1 SQSTM1 CAMKV ARHGAP30 MYO1C ACTN1 PTPRC COTL1 BIN2 QSOX1 LRMP NCKAP1L GMFG GNS KDELR2 ITGAV CD53 IL2RG PTPRJ CD3D LAIR1 SELL
0.00298213	6	124	DNA packaging complex	HIST1H4I SHPRH HIST1H2BO HIST1H2AH HIST1H2BF HIST1H2AM
0.00311877	2	5	Lamin filament	NARF LMNA
0.00311877	2	5	Alpha-beta T cell receptor complex	CD3D CD247
0.00366977	33	2214	Plasma membrane bounded cell projection	PSD4 PTK2 KCNA3 ALS2 ANLN ACTN1 PTPRC CORO1A SELPLG SEPT6 ITGAV APP ITGB1 CAPN2 MYO1C TNFRSF12A DEF6 CST3 KIF21B IL6ST LCP1 PLK2 NFIB PTPRJ TWF1 ENAH SAMSN1 SQSTM1 RAPH1 RGMA CDC42BPB GNA11 FGD3
0.0038774	4	51	Intercalated disc	ACTN1 TJP1 ATP1B1 ITGB1
0.0040883	30	1960	Intrinsic component of plasma membrane	TSPAN6 ICAM3 IL12RB1 ACVR2B IL6ST CD53 ATP1B1 EGFR ITGB1 KCNA3 CD151 P2RY8 PLXNB2 ITGAV EFNA5 SELL GPC1 PTPRC ADAM9 NCKAP1L SDC4 CD69 SELPLG LCT LRMP GOLM1 APP IL2RG PTPRJ NINJ2
0.0040883	7	184	Leading edge membrane	PSD4 ITGAV ITGB1 LCP1 PTPRJ TWF1 MYO1C
0.00474569	5	93	Cortical actin cytoskeleton	ANLN WAS GMFG CORO1A CAPN2
0.00485447	16	797	Lysosome	GNA11 AHNAK GNS TM6SF1 LAPTM4A LAPTM4B SQSTM1 CST3 PIK3CG PON2 CAPN2 S100A13 GPC1 LRMP SDC4 AGRN
0.00490953	16	799	Lytic vacuole	GNA11 AHNAK GNS TM6SF1 LAPTM4A LAPTM4B SQSTM1 CST3 PIK3CG PON2 CAPN2 S100A13 GPC1 LRMP SDC4 AGRN
0.00639062	16	821	Polymeric cytoskeletal fiber	WAS PLS3 KIF21B CAMSAP2 LCP1 NARF TWF1 GNG12 RCSD1 ACTN1 CORO1A MYO1C NEK6 GAS2L3 LMNA RASSF5
0.00952509	3	32	Podosome	BIN2 LCP1 TJP1
0.00952509	4	67	Actin filament bundle	PLS3 LCP1 ACTN1 PTK2
0.0115941	2	10	Bleb	ANLN PTPRC
0.0117039	3	35	Phagocytic cup	BIN2 CORO1A LCP1
0.0117039	5	117	Plasma membrane raft	LCP2 SELPLG MYOF ATP1B1 EFNA5
0.011725	4	72	Actomyosin	ACTN1 PTK2 CDC42BPB LCP1
0.0119597	10	425	Collagen-containing extracellular matrix	GPC1 LAMB1 LAMC1 ANXA5 LAMB2 AGRN S100A10 CD151 CST3 EFNA5
0.0130221	2	11	Nuclear lamina	NARF LMNA
0.0130221	14	732	Plasma membrane protein complex	GNA11 IL12RB1 ACVR2B FCHO1 IL6ST ATP1B1 ITGB1 CD3D GNG12 KCNA3 CD247 ZAP70 ITGAV EGFR
0.0130453	5	122	Cortical cytoskeleton	ANLN WAS GMFG CORO1A CAPN2
0.0145329	27	1878	Integral component of plasma membrane	TSPAN6 ICAM3 IL12RB1 ACVR2B IL6ST CD53 ATP1B1 EGFR ITGB1 KCNA3 CD151 P2RY8 PLXNB2 ITGAV SELL PTPRC NCKAP1L SDC4 CD69 SELPLG LCT LRMP GOLM1 APP IL2RG PTPRJ NINJ2
0.0149405	7	241	Contractile fiber	AHNAK TWF1 CFL2 ACTN1 CST3 SDC4 SQSTM1
0.0149817	16	911	Vacuole	GNA11 AHNAK GNS TM6SF1 SQSTM1 LAPTM4A LAPTM4B CST3 PIK3CG PON2 CAPN2 S100A13 GPC1 LRMP SDC4 AGRN
0.0191105	16	937	Vesicle membrane	FCHO1 WAS CORO1A MYOF CAMKV MYO1C PTPRC LRMP NCKAP1L ITGAV CD53 EGFR PTPRJ CD3D LAIR1 SELL
0.0191105	18	1108	Secretory vesicle	SEPT1 SEPT6 APP ACTN1 PTPRC CST3 COTL1 BIN2 QSOX1 LRMP NCKAP1L GMFG GNS ITGAV CD53 PTPRJ LAIR1 SELL
0.0205813	16	946	Secretory granule	ACTN1 PTPRC CST3 COTL1 BIN2 QSOX1 LRMP NCKAP1L GMFG GNS ITGAV APP CD53 PTPRJ LAIR1 SELL
0.0215852	2	15	Actin cortical patch	WAS GMFG
0.0215852	25	1761	Cytoplasmic vesicle part	FCHO1 LAPTM4A LAPTM4B EGFR CORO1A MYOF CAMKV MYO1C ACTN1 PTPRC CST3 COTL1 BIN2 QSOX1 LRMP NCKAP1L GMFG GNS ITGAV APP CD53 PTPRJ CD3D LAIR1 SELL
0.0215852	2	15	Endocytic patch	WAS GMFG
0.0219274	5	142	Ficolin-1-rich granule lumen	CST3 COTL1 BIN2 GMFG GNS
0.0235388	3	48	Multivesicular body	LAPTM4B EGFR CST3
0.0282016	8	347	Secretory granule membrane	PTPRC LRMP NCKAP1L ITGAV CD53 PTPRJ LAIR1 SELL
0.0287197	3	52	Extracellular matrix component	LAMB1 LAMC1 LAMB2
0.0292919	2	18	Pseudopodium	CAPN2 ACTN1
0.0311738	15	916	Cytoplasmic vesicle membrane	FCHO1 CORO1A MYOF CAMKV MYO1C PTPRC LRMP NCKAP1L ITGAV CD53 EGFR PTPRJ CD3D LAIR1 SELL
0.0311738	6	219	Protein-DNA complex	HIST1H4I SHPRH HIST1H2BO HIST1H2AH HIST1H2BF HIST1H2AM
0.0315515	2	19	Costamere	AHNAK SDC4
0.0326386	19	1278	Plasma membrane region	PSD4 EGFR LCP2 TJP1 SELPLG ITGAV ITGB1 MYO1C LCT SEPT6 LCP1 MYOF ATP1B1 PTPRJ TWF1 ADAM9 PTK2 KCNA3 EFNA5
0.0327833	6	223	Ficolin-1-rich granule	CST3 COTL1 BIN2 NCKAP1L GMFG GNS
0.0333913	8	363	Spindle	PLK2 LATS2 LRMP NEK6 SEPT6 APP KBTBD8 SEPT1

## Sheet: Molecular_function
Supplemental Table 3. Enrichment analysis of top 200 highly correlated genes from 58 NCI60 cell lines using experimental IC50
Enrichment FDR	Genes in list	Total genes	Functional Category	Genes
7.10537e-06	18	453	Actin binding	WAS PLS3 LCP1 TWF1 ANLN ACTN1 CORO1A COTL1 GAS2L3 EGFR ITGB1 PTK2 GMFG ENAH CFL2 HCLS1 MYO1C RCSD1
7.10537e-06	46	2353	Enzyme binding	ANLN CCND1 NCKAP1L SQSTM1 ANXA5 RHOH SRGAP1 ALS2 ITGAV SHPRH DOCK1 PTK2 PTPRC CST3 COTL1 SDC4 PSD4 FGD3 SH3BP4 AGAP2 BCAR3 ATP1B1 EGFR CAPN2 IQGAP3 CDC42BPB RASSF5 WAS RIPK2 LAPTM4B NEK6 LCP1 APP PTPRJ ITGB1 PTPN14 TAL1 CTBP2 HCLS1 BCOR SELL MYO1C CD247 HIST1H2AM ADAM9 RIN2
9.52659e-05	9	136	Integrin binding	ICAM3 ITGB1 ADAM9 ACTN1 CD151 ITGAV EGFR LAMB2 LCP1
9.52659e-05	25	1004	Cytoskeletal protein binding	WAS PLS3 KIF21B CAMSAP2 FCHO1 LCP1 TWF1 ANLN ACTN1 PTPRC CORO1A COTL1 GAS2L3 EGFR ITGB1 PTK2 GMFG ENAH CAPN2 CFL2 HCLS1 MYO1C NEK6 IQGAP3 RCSD1
9.52659e-05	28	1242	Protein-containing complex binding	ATP1B1 WAS ICAM3 GNA11 PLS3 ACVR2B GMFG LCP1 ITGB1 TWF1 ADAM9 ACTN1 CORO1A NCKAP1L RRAS FCHO1 EGFR CD151 CCND1 ITGAV PLK2 CFL2 LAMB2 HCLS1 MYO1C CTBP2 CDC42BPB RCSD1
9.52659e-05	17	525	Cell adhesion molecule binding	ANLN TJP1 HDLBP AHNAK FAM129B EGFR ITGB1 TWF1 PVR ICAM3 ADAM9 ACTN1 CD151 ITGAV LAMB2 LCP1 SELL
0.000138663	10	188	Rho GTPase binding	ANLN NCKAP1L SRGAP1 ALS2 FGD3 IQGAP3 CDC42BPB WAS RHOH DOCK1
0.000138663	19	673	Protein kinase binding	CCND1 SQSTM1 ANXA5 RHOH PTK2 PTPRC SDC4 AGAP2 ITGAV ATP1B1 EGFR WAS NEK6 PTPRJ PTPN14 CTBP2 HCLS1 CD247 ADAM9
0.000164584	20	754	Kinase binding	CCND1 SQSTM1 ANXA5 RHOH PTK2 PTPRC SDC4 AGAP2 ITGAV ATP1B1 EGFR WAS LAPTM4B NEK6 PTPRJ PTPN14 CTBP2 HCLS1 CD247 ADAM9
0.000231548	10	206	Actin filament binding	WAS PLS3 LCP1 TWF1 ACTN1 CORO1A EGFR CFL2 MYO1C RCSD1
0.000231548	17	588	GTPase binding	ANLN NCKAP1L SRGAP1 ALS2 DOCK1 PSD4 FGD3 SH3BP4 BCAR3 IQGAP3 CDC42BPB RASSF5 WAS LCP1 MYO1C RIN2 RHOH
0.0008325	8	150	Growth factor binding	ACVR2B IL6ST EGFR IL2RG ITGAV GPC1 S100A13 TRIM16
0.00087859	14	470	Ras GTPase binding	ANLN NCKAP1L SRGAP1 ALS2 FGD3 SH3BP4 IQGAP3 CDC42BPB RASSF5 WAS MYO1C RIN2 RHOH DOCK1
0.00114217	14	485	Small GTPase binding	ANLN NCKAP1L SRGAP1 ALS2 FGD3 SH3BP4 IQGAP3 CDC42BPB RASSF5 WAS MYO1C RIN2 RHOH DOCK1
0.00126628	12	372	Nucleoside-triphosphatase regulator activity	ATP1B1 ARHGAP30 RASAL2 RASAL3 RIN2 AGAP2 DOCK1 SRGAP1 NCKAP1L SH3BP4 RHOH WAS
0.00129257	4	28	Laminin binding	ITGB1 GPC1 AGRN ADAM9
0.001459	11	327	GTPase regulator activity	ARHGAP30 RASAL2 RASAL3 RIN2 AGAP2 DOCK1 SRGAP1 NCKAP1L SH3BP4 RHOH WAS
0.001459	5	56	Extracellular matrix binding	ITGB1 ITGAV GPC1 AGRN ADAM9
0.00224669	16	668	Protein kinase activity	PRKCQ ACVR2B PTK2 RIPK2 MAP4K1 CCND1 ITK PLK2 EGFR LATS2 CAMKV ZAP70 NEK6 CDC42BPB PIK3CG SQSTM1
0.00345304	30	1819	Signaling receptor binding	ICAM3 GNA11 IL12RB1 ACVR2B LIF IL6ST ITGB1 ANXA5 EFNA5 ADAM9 ACTN1 CD151 PTPRC GMFG ITGAV APP EGFR SQSTM1 LAMB2 CTBP2 RGMA RIPK2 PIK3CG LCP1 USP20 PTPRJ PTPN14 S100A13 MYO1C SELPLG
0.00373601	17	778	Phosphotransferase activity, alcohol group as acceptor	PRKCQ ACVR2B PTK2 RIPK2 MAP4K1 PIK3CG CCND1 ITK PLK2 EGFR LATS2 CAMKV PAPSS2 ZAP70 NEK6 CDC42BPB SQSTM1
0.00410568	25	1420	Protein dimerization activity	PVR ACTN1 CORO1A RIPK2 EGFR ITGB1 S100A10 WWTR1 SQSTM1 TAL1 CAPN2 ABTB2 RAG1 HIST1H2BO HIST1H2AH HIST1H4I HIST1H2BF HIST1H2AM CD69 CD3D CD247 ALS2 S100A13 PTPRC IL6ST
0.00718383	4	48	Non-membrane spanning protein tyrosine kinase activity	ITK PTK2 RIPK2 ZAP70
0.00718383	2	5	C-X3-C chemokine binding	ITGB1 ITGAV
0.00813028	13	552	Enzyme activator activity	ATP1B1 ARHGAP30 ALS2 RASAL2 RASAL3 RIN2 AGAP2 APP DOCK1 SRGAP1 NCKAP1L EFNA5 GMFG
0.00828803	12	488	Protein serine/threonine kinase activity	PRKCQ ACVR2B RIPK2 MAP4K1 PLK2 LATS2 CAMKV NEK6 PIK3CG CDC42BPB EGFR SQSTM1
0.00828803	3	23	Fibroblast growth factor binding	ITGAV GPC1 S100A13
0.00834639	4	52	Protein kinase C binding	SQSTM1 SDC4 ITGAV ADAM9
0.00869227	5	92	Virus receptor activity	PVR SELPLG ITGAV EGFR ITGB1
0.00869227	4	54	SH3/SH2 adaptor activity	SH2D1A SKAP2 GRAP2 GRAP
0.00869227	5	92	Hijacked molecular function	PVR SELPLG ITGAV EGFR ITGB1
0.00895746	35	2447	Carbohydrate derivative binding	GNS ANXA5 RHOH MAP4K1 NEK6 RRAS ATP1B1 LATS2 TWF1 PRKCQ PTPRC GNA11 RIPK2 GCDH PIK3CG ITK ACVR2B ZAP70 KIF21B SEPT6 AGAP2 APP PLK2 SHPRH EGFR CAMKV PTK2 SEPT1 SEPT10 MYO1C PAPSS2 CDC42BPB SRXN1 AGRN SELL
0.0101455	3	27	Fibronectin binding	ITGB1 ITGAV SDC4
0.0101455	17	891	Kinase activity	PRKCQ ACVR2B PTK2 RIPK2 MAP4K1 PIK3CG CCND1 ITK PLK2 EGFR LATS2 CAMKV PAPSS2 ZAP70 NEK6 CDC42BPB SQSTM1
0.0101455	6	146	Cytokine binding	IL12RB1 IL6ST IL2RG ITGB1 ITGAV TRIM16
0.0101455	20	1132	Enzyme regulator activity	CCND1 ATP1B1 ARHGAP30 ALS2 CST3 APP EGFR RHOH RASAL2 RASAL3 RIN2 AGAP2 DOCK1 SRGAP1 NCKAP1L SH3BP4 EFNA5 WAS GMFG ANXA5
0.0121411	7	206	Calmodulin binding	CAMKV TJP1 CAMSAP2 PDE1B EGFR IQGAP3 MYO1C
0.0137164	15	766	Protein domain specific binding	GNG12 RIPK2 SQSTM1 TJP1 HOXA3 DOCK1 ENAH HCLS1 WAS APP ADAM9 PTK2 IKZF1 TRIM16 HIST1H4I
0.0158981	40	3048	Anion binding	BIN2 FCHO1 ANXA5 RHOH GNG12 LAPTM4B MAP4K1 NEK6 RRAS MYOF ATP1B1 LATS2 TWF1 PRKCQ PTPRC GNA11 RIPK2 GCDH PIK3CG ITK ACVR2B ZAP70 KIF21B SEPT6 PSD4 AGAP2 APP PLK2 SHPRH EGFR CAMKV PTK2 SEPT1 SEPT10 MYO1C PAPSS2 CDC42BPB SRXN1 AGRN SELL
0.0175997	4	70	Rac GTPase binding	NCKAP1L SRGAP1 ALS2 WAS
0.0193494	8	290	GTPase activator activity	ARHGAP30 RASAL2 RASAL3 RIN2 AGAP2 DOCK1 SRGAP1 NCKAP1L
0.0207546	18	1059	Transferase activity, transferring phosphorus-containing groups	PRKCQ ACVR2B PTK2 ZNRD1 RIPK2 MAP4K1 PIK3CG CCND1 ITK PLK2 EGFR LATS2 CAMKV PAPSS2 ZAP70 NEK6 CDC42BPB SQSTM1
0.0207546	7	234	Kinase regulator activity	CCND1 ALS2 RHOH AGAP2 NCKAP1L EFNA5 GMFG
0.0207546	2	11	Structural molecule activity conferring elasticity	AHNAK LAMC1
0.0241824	4	79	Signaling adaptor activity	SH2D1A SKAP2 GRAP2 GRAP
0.028412	29	2101	Purine ribonucleotide binding	RHOH MAP4K1 NEK6 RRAS ATP1B1 LATS2 TWF1 PRKCQ GNA11 RIPK2 GCDH PIK3CG ITK ACVR2B ZAP70 KIF21B SEPT6 AGAP2 PLK2 SHPRH EGFR CAMKV PTK2 SEPT1 SEPT10 MYO1C PAPSS2 CDC42BPB SRXN1
0.0292975	29	2114	Purine nucleotide binding	RHOH MAP4K1 NEK6 RRAS ATP1B1 LATS2 TWF1 PRKCQ GNA11 RIPK2 GCDH PIK3CG ITK ACVR2B ZAP70 KIF21B SEPT6 AGAP2 PLK2 SHPRH EGFR CAMKV PTK2 SEPT1 SEPT10 MYO1C PAPSS2 CDC42BPB SRXN1
0.0292975	5	136	SH3 domain binding	DOCK1 ENAH HCLS1 WAS ADAM9
0.0292975	2	14	Receptor activator activity	APP EFNA5
0.0292975	29	2116	Ribonucleotide binding	RHOH MAP4K1 NEK6 RRAS ATP1B1 LATS2 TWF1 PRKCQ GNA11 RIPK2 GCDH PIK3CG ITK ACVR2B ZAP70 KIF21B SEPT6 AGAP2 PLK2 SHPRH EGFR CAMKV PTK2 SEPT1 SEPT10 MYO1C PAPSS2 CDC42BPB SRXN1
0.0300639	4	88	Protein kinase activator activity	ALS2 AGAP2 NCKAP1L EFNA5
0.0300639	28	2036	Purine ribonucleoside triphosphate binding	RHOH MAP4K1 NEK6 ATP1B1 LATS2 TWF1 PRKCQ GNA11 RIPK2 PIK3CG ITK ACVR2B ZAP70 KIF21B SEPT6 RRAS AGAP2 PLK2 SHPRH EGFR CAMKV PTK2 SEPT1 SEPT10 MYO1C PAPSS2 CDC42BPB SRXN1
0.0300639	4	88	Protein tyrosine kinase binding	ANXA5 PTPN14 CD247 SQSTM1
0.0311287	2	15	Aldehyde dehydrogenase (NAD) activity	ALDH1A2 ALDH7A1
0.0316035	11	551	Protein heterodimerization activity	EGFR ITGB1 TAL1 CAPN2 ABTB2 HIST1H2BO HIST1H2AH HIST1H4I HIST1H2BF HIST1H2AM CD3D
0.032845	6	203	Protein kinase regulator activity	CCND1 ALS2 AGAP2 NCKAP1L EFNA5 GMFG
0.0328787	26	1871	Identical protein binding	PVR ACTN1 CORO1A RIPK2 PON2 S100A10 WAS WWTR1 SDC4 LCP1 SQSTM1 RAG1 CD69 CD3D CD247 ALS2 CST3 PIK3CG SH3BP4 IL6ST APP EGFR SEPT1 S100A13 HIST1H2BF PTPRC
0.0337731	8	341	GTPase activity	GNA11 SEPT6 RHOH SEPT1 SEPT10 RRAS AGAP2 GNG12
0.0337731	5	150	Protein tyrosine kinase activity	PTK2 ITK EGFR ZAP70 RIPK2
0.0337731	3	49	Coreceptor activity	RGMA ITGAV ITGB1
0.0337731	4	94	Kinase activator activity	ALS2 AGAP2 NCKAP1L EFNA5
0.0337731	2	17	Heparan sulfate proteoglycan binding	PTPRC AGRN
0.0337731	8	344	Cadherin binding	ANLN TJP1 HDLBP AHNAK FAM129B EGFR ITGB1 TWF1
0.0337731	2	17	Structural constituent of synapse	ACTN1 CTBP2
0.0340111	15	898	Protein homodimerization activity	PVR ACTN1 CORO1A RIPK2 S100A10 WWTR1 SQSTM1 RAG1 CD69 CD3D CD247 ALS2 S100A13 PTPRC IL6ST
0.0364378	5	154	Protease binding	ITGAV CST3 RIPK2 ITGB1 SELL
0.0435558	31	2429	Catalytic activity, acting on a protein	PRKCQ ACVR2B SHPRH PTK2 RIPK2 MAP4K1 CCND1 ITK QSOX1 PLK2 EGFR LATS2 ZDHHC7 CAPN2 CAMKV PPIC PTPRC ZAP70 NEK6 USP20 PTPRJ ADAM9 BCOR CDC42BPB KDM2B PIK3CG PTPN7 PTPN14 MGAT4B RAG1 SQSTM1
0.0478347	2	21	Sphingolipid binding	LAPTM4B SELL

## Sheet: KEGG
Supplemental Table 3. Enrichment analysis of top 200 highly correlated genes from 58 NCI60 cell lines using experimental IC50
Enrichment FDR	Genes in list	Total genes	Functional Category	Genes
4.54627e-07	14	214	Regulation of actin cytoskeleton	CFL2 IQGAP3 DOCK1 EGFR NCKAP1L ITGAV ITGB1 ENAH GNG12 PTK2 RRAS WAS ACTN1 FGD3
1.07516e-05	9	101	T cell receptor signaling pathway	ITK LCP2 NFATC3 PRKCQ PTPRC ZAP70 CD3D CD247 GRAP2
1.08722e-05	9	106	Th17 cell differentiation	IL2RG IL6ST IL12RB1 NFATC3 PRKCQ STAT5A ZAP70 CD3D CD247
2.3815e-05	11	199	Focal adhesion	DOCK1 EGFR ITGAV ITGB1 LAMB1 LAMB2 LAMC1 PTK2 CCND1 CAPN2 ACTN1
2.3815e-05	8	91	Th1 and Th2 cell differentiation	IL2RG IL12RB1 NFATC3 PRKCQ STAT5A ZAP70 CD3D CD247
4.68041e-05	10	181	Axon guidance	CFL2 EFNA5 PLXNB2 ITGB1 NFATC3 ENAH RGMA PTK2 SRGAP1 RRAS
4.68041e-05	7	74	Bacterial invasion of epithelial cells	SEPT1 DOCK1 SEPT6 HCLS1 ITGB1 PTK2 WAS
4.68041e-05	17	528	Pathways in cancer	CTBP2 EGFR GNA11 IL2RG IL6ST IL12RB1 ITGAV ITGB1 LAMB1 LAMB2 LAMC1 MGST3 GNG12 PTK2 CCND1 STAT5A RASSF5
7.61922e-05	7	82	ECM-receptor interaction	ITGAV ITGB1 AGRN LAMB1 LAMB2 LAMC1 SDC4
0.000112992	13	353	PI3K-Akt signaling pathway	EFNA5 EGFR IL2RG ITGAV ITGB1 LAMB1 LAMB2 LAMC1 MYB PIK3CG GNG12 PTK2 CCND1
0.000133854	7	92	Small cell lung cancer	ITGAV ITGB1 LAMB1 LAMB2 LAMC1 PTK2 CCND1
0.000134543	5	37	Primary immunodeficiency	IL2RG PTPRC RAG1 ZAP70 CD3D
0.000285564	8	145	Cell adhesion molecules (CAMs)	ICAM3 ITGAV ITGB1 PTPRC PVR SDC4 SELL SELPLG
0.000392351	9	198	Proteoglycans in cancer	EGFR GPC1 HCLS1 ITGAV ITGB1 PTK2 CCND1 RRAS SDC4
0.00123082	6	96	Amoebiasis	GNA11 LAMB1 LAMB2 LAMC1 PTK2 ACTN1
0.00123082	7	138	Fluid shear stress and atherosclerosis	GPC1 ITGAV MGST3 PTK2 SDC4 SQSTM1 ACVR2B
0.001488	5	65	Shigellosis	DOCK1 HCLS1 ITGB1 WAS RIPK2
0.002397	6	112	Leukocyte transendothelial migration	ITGB1 ITK RHOH PTK2 RASSF5 ACTN1
0.00275366	7	162	JAK-STAT signaling pathway	EGFR IL2RG IL6ST IL12RB1 LIF CCND1 STAT5A
0.00463003	8	232	Ras signaling pathway	EFNA5 EGFR GNG12 RRAS RASAL3 ZAP70 RASSF5 RASAL2
0.00489764	6	132	Systemic lupus erythematosus	HIST1H4I HIST1H2AM HIST1H2BF HIST1H2BO HIST1H2AH ACTN1
0.00817156	7	200	Viral carcinogenesis	IL6ST CCND1 STAT5A HIST1H4I HIST1H2BF HIST1H2BO ACTN1
0.0105889	7	211	Human immunodeficiency virus 1 infection	CFL2 GNA11 NFATC3 GNG12 PTK2 CD3D CD247
0.0109836	6	160	Cellular senescence	NFATC3 CCND1 RRAS CAPN2 RASSF5 SQSTM1
0.0109836	4	66	Non-small cell lung cancer	EGFR CCND1 STAT5A RASSF5
0.0110691	5	111	Toxoplasmosis	ITGB1 LAMB1 LAMB2 LAMC1 PIK3CG
0.0125944	7	224	Human cytomegalovirus infection	EGFR GNA11 ITGAV NFATC3 GNG12 PTK2 CCND1
0.0131846	4	72	Adherens junction	EGFR PTPRJ WAS ACTN1
0.0169153	6	180	Alcoholism	GNG12 HIST1H4I HIST1H2AM HIST1H2BF HIST1H2BO HIST1H2AH
0.0194812	5	131	FoxO signaling pathway	PLK2 AGAP2 EGFR RAG1 CCND1
0.0260246	8	330	Human papillomavirus infection	EGFR ITGAV ITGB1 LAMB1 LAMB2 LAMC1 PTK2 CCND1
0.0291487	6	206	Rap1 signaling pathway	EFNA5 EGFR ITGB1 LCP2 RRAS RASSF5
0.0390833	3	55	Pathogenic Escherichia coli infection	HCLS1 ITGB1 WAS
0.0410386	5	162	Necroptosis	STAT5A CAPN2 HIST1H2AM HIST1H2AH SQSTM1
0.0417468	7	295	MAPK signaling pathway	MAP4K1 EFNA5 EGFR NFATC3 GNG12 PTPN7 RRAS
0.0469089	5	170	Tight junction	HCLS1 ITGB1 CCND1 WAS ACTN1
