# Supplementary material for: A machine learning-based gene signature of response to the novel alkylating agent LP-184 distinguishes its potential tumor indications
Source: BMC Bioinformatics. 2021 Mar 2;22:102. doi: 10.1186/s12859-021-04040-8 (PMC7923321; doi:10.1186/s12859-021-04040-8)
Supplement: Supplementary file 6 — Additional file 6: Table S4. Enrichment analysis of top 200 highly correlated genes from 1000 CCLE data using predicted IC50. [file 12859_2021_4040_MOESM6_ESM.xls]

## Sheet: Title
Manuscript Title	A machine learning-based gene signature of response to the novel alkylating agent LP-184 distinguishes its potential tumor indications
Authors	Umesh Kathad1*, Aditya Kulkarni1, Joseph Ryan McDermott1, Jordan Wegner1, Peter Carr1, Neha Biyani1, Rama Modali2, Jean-Philippe Richard2, Panna Sharma1, Kishor Bhatia1
	1: Lantern Pharma, Inc. 1920 McKinney Ave, 7th floor, Dallas TX 75201 USA
	2: REPROCELL USA Inc. 9000 Virginia Manor Rd, Ste 207, Beltsville MD 20705 USA
	*Corresponding author, email: umesh@lanternpharma.com

## Sheet: Biological_process
Supplemental Table 4. Enrichment analysis of top 200 highly correlated genes from 1000 CCLE data using predicted IC50
Enrichment FDR	Genes in list	Total genes	Functional Category	Genes
1.58551e-13	49	1506	Cell migration	BCAR1 NCKAP1 SEMA3C ITGB5 ARHGAP4 PIK3CG MET AMOTL2 RND3 CXCR4 NCKAP1L SDC4 ITGB1 LAMB1 FERMT3 CD151 ITGA3 TNFRSF12A STAP1 CTTN CORO1A DOCK8 RRAS AJUBA MYO1G ITGAV EPHA2 PLK2 EGFR ELMO1 LMNA PHLDA2 SPN PARVA CDC42BPB KIF2A RHBDF1 PTPRC CARD10 CAV1 DUSP3 TPM1 ADAM9 MYO1C RAB13 GPC1 CD84 CD48 INPP5D
1.58551e-13	55	1921	Locomotion	BCAR1 CYFIP2 NCKAP1 SEMA3C ITGB5 ARHGAP4 PIK3CG MET AMOTL2 RND3 CXCR4 NCKAP1L SDC4 EPHA2 ITGB1 LAMB1 CORO1A FERMT3 CD151 ITGA3 TNFRSF12A STAP1 CTTN DOCK8 RRAS AJUBA MYO1G ITGAV PLK2 EGFR ELMO1 LMNA LAMB2 PHLDA2 SPN PARVA CDC42BPB INPP5B KIF2A RHBDF1 WAS PTPRC CARD10 CAV2 CAV1 DUSP3 TPM1 ADAM9 MYO1C FAM129B RAB13 GPC1 CD84 CD48 INPP5D
1.58551e-13	51	1670	Cell motility	BCAR1 NCKAP1 SEMA3C ITGB5 ARHGAP4 PIK3CG MET AMOTL2 RND3 CXCR4 NCKAP1L SDC4 ITGB1 LAMB1 FERMT3 CD151 ITGA3 TNFRSF12A STAP1 CTTN CORO1A DOCK8 RRAS AJUBA MYO1G ITGAV EPHA2 PLK2 EGFR ELMO1 LMNA PHLDA2 SPN PARVA CDC42BPB INPP5B KIF2A RHBDF1 WAS PTPRC CARD10 CAV1 DUSP3 TPM1 ADAM9 MYO1C RAB13 GPC1 CD84 CD48 INPP5D
1.58551e-13	51	1670	Localization of cell	BCAR1 NCKAP1 SEMA3C ITGB5 ARHGAP4 PIK3CG MET AMOTL2 RND3 CXCR4 NCKAP1L SDC4 ITGB1 LAMB1 FERMT3 CD151 ITGA3 TNFRSF12A STAP1 CTTN CORO1A DOCK8 RRAS AJUBA MYO1G ITGAV EPHA2 PLK2 EGFR ELMO1 LMNA PHLDA2 SPN PARVA CDC42BPB INPP5B KIF2A RHBDF1 WAS PTPRC CARD10 CAV1 DUSP3 TPM1 ADAM9 MYO1C RAB13 GPC1 CD84 CD48 INPP5D
2.45693e-12	56	2139	Movement of cell or subcellular component	WAS BCAR1 CYFIP2 NCKAP1 KIF2A SEMA3C ITGB5 ARHGAP4 PIK3CG MET AMOTL2 RND3 KIF21B CXCR4 NCKAP1L SDC4 EPHA2 ITGB1 LAMB1 FERMT3 CD151 ITGA3 TNFRSF12A STAP1 CTTN CORO1A CAV1 DOCK8 RRAS AJUBA MYO1G ITGAV PLK2 EGFR ELMO1 LMNA LAMB2 PHLDA2 SPN PARVA MYO1C CDC42BPB INPP5B RHBDF1 ACTN1 PTPRC CARD10 DUSP3 TPM1 ADAM9 FAM129B RAB13 GPC1 CD84 CD48 INPP5D
5.79751e-12	64	2785	Anatomical structure morphogenesis	CYFIP2 NCKAP1 SEMA3C CAP2 AMOTL2 RND3 NCKAP1L EPHA2 RHOH ANXA2 PARVA ARHGAP15 LAMB1 MET ITGAV CD151 TNFRSF12A WWTR1 VAMP3 KDM2B ARHGAP4 MFNG CORO1A TJP1 PIK3CG CAV1 ERRFI1 CXCR4 SDC4 AJUBA YAP1 BCAR3 MYOF TPM1 CD53 PLK2 EGFR ITGB1 PTPN14 CAPN2 PRKCB TM4SF1 LAMB2 KLHL6 PHLDA2 RILPL1 ASPH ITGA3 ITGB5 TGFBI E2F2 ACTN1 CARD10 PPP1R16B SH3D19 RRAS FERMT3 KBTBD8 ADAM9 S100A10 GPC1 CTTN FAM129B MDM4
1.75515e-10	33	883	Regulation of cell migration	SEMA3C ARHGAP4 AMOTL2 RND3 BCAR1 LAMB1 FERMT3 CD151 ITGA3 STAP1 CORO1A DOCK8 CXCR4 NCKAP1L SDC4 RRAS AJUBA ITGAV EPHA2 PLK2 LMNA PHLDA2 SPN KIF2A PTPRC CARD10 CAV1 MET DUSP3 TPM1 EGFR ADAM9 MYO1C
1.95301e-10	34	946	Regulation of cell motility	SEMA3C ARHGAP4 AMOTL2 RND3 BCAR1 LAMB1 FERMT3 CD151 ITGA3 STAP1 CORO1A DOCK8 CXCR4 NCKAP1L SDC4 RRAS AJUBA ITGAV EPHA2 PLK2 LMNA PHLDA2 SPN KIF2A WAS PTPRC CARD10 CAV1 MET DUSP3 TPM1 EGFR ADAM9 MYO1C
3.56909e-10	35	1028	Regulation of cellular component movement	SEMA3C ARHGAP4 AMOTL2 RND3 CAV1 BCAR1 LAMB1 FERMT3 CD151 ITGA3 STAP1 CORO1A DOCK8 CXCR4 NCKAP1L SDC4 RRAS AJUBA ITGAV EPHA2 PLK2 LMNA PHLDA2 SPN KIF2A WAS ACTN1 PTPRC CARD10 MET DUSP3 TPM1 EGFR ADAM9 MYO1C
4.58669e-10	35	1041	Regulation of locomotion	SEMA3C ARHGAP4 AMOTL2 RND3 BCAR1 LAMB1 FERMT3 CD151 ITGA3 STAP1 CORO1A DOCK8 CXCR4 NCKAP1L SDC4 RRAS AJUBA ITGAV EPHA2 PLK2 LMNA PHLDA2 SPN KIF2A WAS PTPRC CARD10 CAV2 CAV1 MET DUSP3 TPM1 EGFR ADAM9 MYO1C
4.67084e-10	37	1164	Anatomical structure formation involved in morphogenesis	AMOTL2 ANXA2 TNFRSF12A SEMA3C KDM2B MFNG TJP1 PIK3CG CAV1 CXCR4 SDC4 MYOF ITGAV EPHA2 CD53 PLK2 ITGB1 PTPN14 CAPN2 PRKCB TM4SF1 KLHL6 PARVA ITGA3 ITGB5 LAMB1 TGFBI E2F2 ACTN1 CARD10 PPP1R16B RRAS TPM1 KBTBD8 ADAM9 GPC1 FAM129B
4.87927e-10	64	3113	Intracellular signal transduction	TSPAN6 PLK2 NFATC3 MAP4K1 PIK3CG CAV2 DUSP3 AMOTL2 RND3 CXCR4 AJUBA RAB13 PRKCB RHOH P2RY8 ARHGAP30 TEAD1 ARHGAP19 WWTR1 PUM2 NCKAP1 CARD10 MET EPHA2 EGFR ITGB1 ADAM9 ITGA3 E2F2 BTK RAI14 PTPRC SH2D3C CAV1 DOCK8 ERRFI1 SH3BP4 YAP1 BCAR3 ITGAV INPP5D HCLS1 CDC42BPB RASSF5 MDM4 ELMO1 CCDC88C WAS PPP1R16B RASAL3 RRAS SQSTM1 RIN2 PIAS1 RASAL2 ARHGAP15 ARHGAP4 TJP1 ARHGAP9 CNOT6L IL2RG RBBP4 TAGAP INP…
4.8785e-09	27	687	Actin cytoskeleton organization	WAS BCAR1 NCKAP1 PLS3 CAP2 AMOTL2 RND3 NCKAP1L GMFG TPM1 RHOH PARVA HCLS1 CORO1A MET STAP1 ACTN1 CTTN SDC4 ITGB1 ELMO1 MYO1C CDC42BPB ITGB5 S100A10 CORO7 RAB13
5.50418e-09	41	1541	Cell adhesion	FERMT3 PVR ITGB5 DUSP3 TGFBI ITGB1 PARVA CYFIP2 LAMB1 CAV1 CXCR4 ITGAV EPHA2 ITGA3 TNFRSF12A VAMP3 BCAR1 CD84 PTPRC CORO1A DOCK8 SASH3 NCKAP1L SDC4 AJUBA TESPA1 MYO1G LAMB2 ANXA2 ADAM9 ACTN1 RASAL3 MYB EGFR S100A10 CTTN TPM1 SPN CD151 PIK3CG RND3
5.90857e-09	41	1548	Biological adhesion	FERMT3 PVR ITGB5 DUSP3 TGFBI ITGB1 PARVA CYFIP2 LAMB1 CAV1 CXCR4 ITGAV EPHA2 ITGA3 TNFRSF12A VAMP3 BCAR1 CD84 PTPRC CORO1A DOCK8 SASH3 NCKAP1L SDC4 AJUBA TESPA1 MYO1G LAMB2 ANXA2 ADAM9 ACTN1 RASAL3 MYB EGFR S100A10 CTTN TPM1 SPN CD151 PIK3CG RND3
6.66938e-09	25	600	Small GTPase mediated signal transduction	RND3 RAB13 RHOH P2RY8 ARHGAP30 ARHGAP19 NCKAP1 MET ITGA3 SH2D3C DOCK8 BCAR3 PLK2 ITGB1 ELMO1 WAS RASAL3 RIN2 SQSTM1 ARHGAP15 ARHGAP4 ARHGAP9 RRAS TAGAP INPP5B
1.09661e-08	49	2165	Cell proliferation	CAV2 CAV1 SASH3 OSMR EGFR MZB1 ANXA2 WWTR1 CBFA2T3 FAM129B YAP1 ITGAV BTK PIAS1 PTPRC KDM2B CORO1A ERRFI1 MYB TGFBI NCKAP1L CNOT6L EPHA2 ITGB1 LMNA IKZF3 INPP5D CD151 HCLS1 PHLDA2 ASPH RASSF5 MDM4 RHBDF1 PPP1R16B CTCF MAP4K1 RASAL3 DOCK8 SDC4 SH3BP4 TPM1 PTPN14 SPN BCAR1 LAMB1 PIK3CG MET RBBP4
1.09661e-08	28	779	Actin filament-based process	WAS BCAR1 NCKAP1 PLS3 CAP2 AMOTL2 RND3 NCKAP1L GMFG TPM1 RHOH PARVA HCLS1 CORO1A MET STAP1 ACTN1 CTTN CAV1 SDC4 ITGB1 ELMO1 MYO1C CDC42BPB ITGB5 S100A10 CORO7 RAB13
1.09661e-08	23	519	Regulation of GTPase activity	ARHGAP15 TBC1D2 ARHGAP9 TBC1D10C CAV2 DOCK8 SH3BP4 ACAP1 RASAL2 ARHGAP4 RASAL3 ERRFI1 NCKAP1L AJUBA RIN2 ASAP2 TAGAP RHOH ARHGAP30 ARHGAP19 EPHA2 ITGB1 S100A10
1.09661e-08	80	4820	Regulation of response to stimulus	TSPAN6 PLK2 RHBDF1 BTK PVR SEMA3C MFNG CAV2 DUSP3 ERRFI1 SASH3 AJUBA TESPA1 P2RY8 ANXA2 ARHGAP19 MAP4K1 CAV1 OSMR TNFRSF12A WAS WWTR1 STAP1 BCAR1 PUM2 CD84 PTPRC CARD10 PIK3CG MET YAP1 EPHA2 EGFR ITGB1 ANKLE1 TMC8 RHOH ADAM9 TRIM16 ITGA3 RAI14 CYFIP2 GPC1 CTTN ARHGAP4 SH2D3C CD48 CXCR4 NCKAP1L SH3BP4 GMFG MYO1G MYOF LMNA PRKCB INPP5D MZB1 KLHL6 HCLS1 PHLDA2 MYO1C PPP1R16B RASAL3 MYB RRAS ITGAV SQ…
3.63233e-08	37	1386	Cytoskeleton organization	CCDC88C WAS BCAR1 NCKAP1 PLS3 CAP2 AMOTL2 RND3 CNTRL NCKAP1L AJUBA GMFG TPM1 RHOH PARVA HCLS1 KIF2A CORO1A MET PLK2 STAP1 ACTN1 CTTN SDC4 ITGB1 ELMO1 LMNA CAPN2 SEPT1 MYO1C CDC42BPB ITGB5 SH3D19 S100A10 CORO7 RAB13 ARHGAP4
6.06241e-08	20	426	Actin filament organization	WAS BCAR1 PLS3 CAP2 RND3 GMFG TPM1 RHOH NCKAP1 CORO1A MET ACTN1 CTTN NCKAP1L SDC4 HCLS1 MYO1C ITGB5 S100A10 CORO7
6.49911e-08	64	3539	Immune system process	BTK PVR DUSP3 CXCR4 SASH3 TESPA1 MZB1 ANXA2 ITGB1 STAP1 BCAR1 PUM2 CD84 PTPRC CAV1 NCKAP1L CBFA2T3 SPN WAS VAMP3 MFNG CORO1A PIK3CG DOCK8 CD48 LRMP MYO1G EPHA2 SQSTM1 IKZF3 PRKCB RHOH INPP5D KLHL6 CD151 HCLS1 MYO1C CTSL TSPAN6 ACTN1 RASAL3 MYB SDC4 RRAS ADAM9 IKZF1 ITGA3 PIAS1 CYFIP2 NCKAP1 GPC1 KIF2A NFATC3 SEMA3C ITGB5 ARHGAP9 GMFG YAP1 ITGAV CD53 IL2RG ELMO1 TBC1D10C ATP6V0A2
6.82136e-08	61	3287	Cell surface receptor signaling pathway	TSPAN6 RHBDF1 BTK SEMA3C ITGB5 MFNG CD37 CAV2 MET DUSP3 ERRFI1 TESPA1 EPHA2 CD53 EGFR ITGB1 CD151 ADAM9 WWTR1 STAP1 BCAR1 PTPRC CAV1 CXCR4 TMC8 ITGA3 TNFRSF12A CCDC88C CYFIP2 GPC1 CTTN CORO1A AMOTL2 IL13RA1 RNF138 MYO1G YAP1 MYOF ITGAV IL2RG FERMT3 CRIM1 LMNA PRKCB MZB1 KLHL6 P2RY8 NCKAP1L OSMR MYO1C FAM129B WAS PIAS1 NCKAP1 NFATC3 HNRNPM ELMO1 SQSTM1 INPP5D ANXA2 ATP6V0A2
1.13336e-07	20	445	Positive regulation of GTPase activity	TBC1D2 TBC1D10C CAV2 DOCK8 ACAP1 RASAL2 ARHGAP15 ARHGAP4 RASAL3 ERRFI1 ARHGAP9 NCKAP1L RIN2 ASAP2 TAGAP ARHGAP30 ARHGAP19 EPHA2 ITGB1 S100A10
1.28804e-07	31	1067	Cell morphogenesis	CYFIP2 NCKAP1 SEMA3C CAP2 RND3 NCKAP1L EPHA2 RHOH PARVA ARHGAP15 LAMB1 MET ITGAV TNFRSF12A VAMP3 ARHGAP4 CORO1A CXCR4 YAP1 EGFR ITGB1 LAMB2 RILPL1 ACTN1 SH3D19 TPM1 FERMT3 S100A10 CTTN FAM129B GPC1
1.28804e-07	18	358	Cell-substrate adhesion	ITGB5 ITGB1 PARVA LAMB1 ITGAV ITGA3 TNFRSF12A VAMP3 SDC4 AJUBA MYO1G ACTN1 CORO1A DUSP3 FERMT3 ADAM9 S100A10 CTTN
1.34564e-07	43	1901	Positive regulation of molecular function	CYFIP2 TBC1D2 MAP4K1 TBC1D10C ANXA2 STAP1 CARD10 PIK3CG CAV2 MET DOCK8 FAM129B EGFR ITGB1 ADAM9 ASPH ACAP1 RASAL2 ARHGAP15 PTPRC ARHGAP4 MFNG RASAL3 CAV1 ERRFI1 ARHGAP9 NCKAP1L SDC4 AJUBA GMFG RIN2 PLK2 ASAP2 TAGAP PRKCB ARHGAP30 S100A10 ARHGAP19 EPHA2 HCLS1 TPM1 BTK CXCR4
2.04804e-07	60	3309	Cellular component assembly	WAS CYFIP2 NCKAP1 PLS3 CAV2 CAV1 RND3 NCKAP1L SEPT6 GMFG ANXA2 RILPL1 PARVA ELAVL1 CORO1A CTCF MET CPSF6 AJUBA YAP1 PLK2 FERMT3 RBBP4 TMC8 S100A10 MDM4 CCDC88C WWTR1 PIAS1 STAP1 VAMP3 PUM2 ACTN1 CTTN SDC4 AHNAK TESPA1 ITGB1 SQSTM1 MZB1 SEPT1 HCLS1 MYO1C KIF2A ITGB5 IKZF5 DUSP3 CNOT6L TPM1 EPHA2 RAB13 IKZF1 TEAD1 CORO7 GPC1 PPP1R16B CARD10 TJP1 CNTRL CD151
2.47374e-07	52	2653	Regulation of cellular component organization	WAS SEMA3C RND3 CNTRL GMFG RHOH ANXA2 HCLS1 NCKAP1 ARHGAP15 PTPRC CORO1A CAV1 MET AJUBA ITGAV PLK2 EGFR TMC8 CD151 ITGA3 TNFRSF12A STAP1 CTTN KDM2B ARHGAP4 CTCF CXCR4 NCKAP1L SDC4 CD53 LMNA CAPN2 PARVA MYO1C ASPH CAV2 DUSP3 SH3D19 MYB SH3BP4 CNOT6L TPM1 EPHA2 IL2RG ADAM9 DCP2 S100A10 PPP1R16B SQSTM1 BCAR1 TJP1
3.40766e-07	53	2763	Regulation of developmental process	SEMA3C RND3 ERRFI1 RHOH ANXA2 WWTR1 NFATC3 ARHGAP15 YAP1 LMNA TRIM16 ITGA3 TNFRSF12A PIAS1 STAP1 GPC1 ELAVL1 PTPRC KDM2B ARHGAP4 CORO1A CAV1 MYB MED28 CXCR4 SASH3 NCKAP1L TESPA1 EPHA2 CD53 PLK2 ITGB1 IKZF3 CAPN2 PRKCB INPP5D HCLS1 PHLDA2 PARVA E2F2 CARD10 PPP1R16B SH3D19 RRAS ITGAV TPM1 EGFR ADAM9 S100A10 CTTN FAM129B BTK CTSL
4.06241e-07	40	1756	Regulation of cell proliferation	CAV2 CAV1 SASH3 OSMR EGFR MZB1 ANXA2 WWTR1 CBFA2T3 FAM129B YAP1 ITGAV BTK PIAS1 PTPRC KDM2B CORO1A ERRFI1 MYB NCKAP1L CNOT6L ITGB1 LMNA IKZF3 INPP5D HCLS1 PHLDA2 ASPH RASSF5 PPP1R16B CTCF RASAL3 SDC4 SH3BP4 TPM1 PTPN14 SPN LAMB1 RBBP4 MDM4
4.57997e-07	74	4671	Cellular developmental process	CYFIP2 NCKAP1 SEMA3C CAV2 CAV1 MET CAP2 RND3 ERRFI1 CXCR4 NCKAP1L EPHA2 EGFR RHOH ANXA2 PARVA ITGB1 WWTR1 NFATC3 ARHGAP15 LAMB1 CBFA2T3 YAP1 ITGAV LMNA SPN TRIM16 ITGA3 TNFRSF12A BTK PIAS1 STAP1 RAI14 VAMP3 GPC1 KIF2A PTPRC ARHGAP4 MFNG PPP1R16B CORO1A MYB MED28 TGFBI SASH3 SDC4 SEPT6 TESPA1 MYOF CD53 PLK2 SQSTM1 IKZF3 CAPN2 INPP5D LAMB2 HCLS1 RILPL1 ITGB5 ADAM9 ACTN1 TJP1 SH3D19 RRAS TPM1 RAB13 …
5.22337e-07	24	712	Supramolecular fiber organization	CCDC88C WAS BCAR1 PLS3 CAP2 RND3 GMFG TPM1 RHOH ANXA2 NCKAP1 CORO1A MET ACTN1 CTTN NCKAP1L SDC4 ITGB1 HCLS1 MYO1C ITGB5 S100A10 CORO7 KIF2A
5.46276e-07	66	3952	Regulation of signaling	TSPAN6 PLK2 RHBDF1 MFNG CAV2 DUSP3 ERRFI1 AJUBA TESPA1 P2RY8 ANXA2 ARHGAP19 MAP4K1 WWTR1 STAP1 PUM2 CARD10 PIK3CG CAV1 MET YAP1 EPHA2 EGFR ITGB1 TMC8 RHOH ADAM9 TRIM16 ITGA3 RAI14 VAMP3 CYFIP2 GPC1 PTPRC CTTN ARHGAP4 SH2D3C MYB SH3BP4 GMFG MYOF LMNA SQSTM1 PRKCB INPP5D MZB1 HCLS1 PHLDA2 TNFRSF12A PPP1R16B RASAL3 RRAS ITGAV MYO1C FAM129B PIAS1 ATP2A3 ARHGAP15 CXCR4 ARHGAP9 RBBP4 TAGAP ARHGAP30 ASP…
5.46276e-07	26	833	Positive regulation of hydrolase activity	CYFIP2 TBC1D2 TBC1D10C CAV2 DOCK8 ASPH ACAP1 RASAL2 ARHGAP15 PTPRC ARHGAP4 RASAL3 CAV1 ERRFI1 ARHGAP9 NCKAP1L RIN2 ASAP2 TAGAP ARHGAP30 ARHGAP19 EPHA2 ITGB1 S100A10 TPM1 EGFR
7.08711e-07	61	3529	Regulation of signal transduction	TSPAN6 PLK2 RHBDF1 MFNG CAV2 DUSP3 ERRFI1 AJUBA TESPA1 P2RY8 ARHGAP19 MAP4K1 WWTR1 STAP1 PUM2 CARD10 PIK3CG CAV1 MET YAP1 EPHA2 EGFR ITGB1 TMC8 RHOH ADAM9 TRIM16 ITGA3 RAI14 CYFIP2 GPC1 PTPRC CTTN ARHGAP4 SH2D3C SH3BP4 GMFG MYOF LMNA PRKCB INPP5D MZB1 HCLS1 PHLDA2 TNFRSF12A PPP1R16B RASAL3 RRAS ITGAV SQSTM1 MYO1C FAM129B PIAS1 ARHGAP15 CXCR4 ARHGAP9 RBBP4 TAGAP ARHGAP30 MDM4 INPP5B
7.4412e-07	61	3536	Cellular response to chemical stimulus	CAV2 CXCR4 SRXN1 MAP4K1 CAV1 NCKAP1L AJUBA YAP1 EGFR GAS2L1 BTK WAS STAP1 VAMP3 CYFIP2 GPC1 PTPRC CORO1A TJP1 PIK3CG ERRFI1 MYB IL13RA1 MYOF IL2RG CAPN2 GPX8 PRKCB MZB1 NQO1 PARVA MYO1C CTSL TPM1 LMNA MDM4 ITGA3 BCAR1 ITGB5 MET DOCK8 DUSP3 SH3BP4 EPHA2 OSMR ADAM9 HCLS1 ATP6V0A2 FAM129B RAB13 PIAS1 TNFRSF12A HNRNPM KDELR3 EPHX1 PTPN7 ITGB1 PTPN14 SQSTM1 INPP5D ANXA2
8.03239e-07	31	1172	Cellular component morphogenesis	CYFIP2 NCKAP1 SEMA3C CAP2 RND3 NCKAP1L EPHA2 RHOH PARVA ARHGAP15 LAMB1 MET ITGAV TNFRSF12A VAMP3 ARHGAP4 CORO1A CXCR4 YAP1 EGFR ITGB1 LAMB2 RILPL1 ACTN1 SH3D19 TPM1 FERMT3 S100A10 GPC1 CTTN FAM129B
1.4708e-06	53	2905	Regulation of localization	RHBDF1 SEMA3C ARHGAP4 AMOTL2 RND3 SEPT1 ANXA2 CAV1 ITGA3 VAMP3 BCAR1 CD84 PTPRC LAMB1 ITGAV EGFR FERMT3 ITGB1 PTPN14 ADAM9 CD151 STAP1 CORO1A PIK3CG DOCK8 MYB CXCR4 NCKAP1L SDC4 RRAS AJUBA EPHA2 PLK2 LMNA SQSTM1 PRKCB PHLDA2 SPN MYO1C RASSF5 KIF2A WAS ACTN1 CARD10 MET DUSP3 CPSF6 AHNAK TPM1 IL2RG DCP2 HCLS1 TRIM16
1.51543e-06	34	1416	Leukocyte activation	DUSP3 SASH3 MZB1 ITGB1 CD84 CAV1 SPN BTK WAS STAP1 PTPRC MFNG CORO1A DOCK8 NCKAP1L TESPA1 IKZF3 PRKCB RHOH INPP5D CD151 RASAL3 MYB SDC4 ADAM9 IKZF1 PIK3CG LRMP ARHGAP9 GMFG ITGAV CD53 TBC1D10C ANXA2
1.82651e-06	24	769	Endocytosis	WAS MET ANXA2 DENND1C PTPRC CAV1 ITGAV EGFR CD151 STAP1 CTTN CORO1A PIK3CG NCKAP1L SH3BP4 RIN2 MYO1G ITGB1 ELMO1 CAV2 IL2RG CYFIP2 NCKAP1 MYO1C
1.98906e-06	23	715	Vasculature development	AMOTL2 ANXA2 NFATC3 TNFRSF12A SEMA3C PIK3CG CAV1 ERRFI1 CXCR4 YAP1 ITGAV EPHA2 PLK2 ITGB1 PTPN14 PRKCB PARVA TGFBI E2F2 CARD10 PPP1R16B RRAS FAM129B
1.98906e-06	60	3556	Cellular component biogenesis	WAS CYFIP2 NCKAP1 PLS3 CAV2 CAV1 RND3 NCKAP1L SEPT6 GMFG ANXA2 RILPL1 PARVA ELAVL1 CORO1A CTCF MET CPSF6 AJUBA YAP1 PLK2 FERMT3 RBBP4 TMC8 S100A10 MDM4 CCDC88C WWTR1 PIAS1 STAP1 VAMP3 PUM2 ACTN1 CTTN SDC4 AHNAK TESPA1 ITGB1 SQSTM1 MZB1 SEPT1 HCLS1 MYO1C KIF2A ITGB5 IKZF5 DUSP3 CNOT6L TPM1 EPHA2 RAB13 IKZF1 TEAD1 CORO7 GPC1 PPP1R16B CARD10 TJP1 CNTRL CD151
1.98906e-06	24	775	Lymphocyte activation	DUSP3 SASH3 MZB1 ITGB1 CAV1 SPN BTK WAS PTPRC MFNG CORO1A DOCK8 NCKAP1L TESPA1 IKZF3 PRKCB RHOH INPP5D CD151 RASAL3 MYB SDC4 IKZF1 PIK3CG
2.09337e-06	35	1514	Positive regulation of catalytic activity	CYFIP2 TBC1D2 MAP4K1 TBC1D10C STAP1 CARD10 PIK3CG CAV2 DOCK8 EGFR ADAM9 ASPH ACAP1 RASAL2 ARHGAP15 PTPRC ARHGAP4 RASAL3 CAV1 ERRFI1 ARHGAP9 NCKAP1L SDC4 AJUBA GMFG RIN2 ASAP2 TAGAP ARHGAP30 ARHGAP19 EPHA2 ITGB1 S100A10 TPM1 CXCR4
2.18067e-06	36	1591	Cell activation	FERMT3 PIK3CG DUSP3 SASH3 MZB1 ITGB1 CD84 CAV1 SPN BTK WAS STAP1 PTPRC MFNG CORO1A DOCK8 MYB NCKAP1L TESPA1 EGFR IKZF3 PRKCB RHOH INPP5D CD151 RASAL3 SDC4 ADAM9 IKZF1 LRMP ARHGAP9 GMFG ITGAV CD53 TBC1D10C ANXA2
2.28543e-06	23	724	Cardiovascular system development	AMOTL2 ANXA2 NFATC3 TNFRSF12A SEMA3C PIK3CG CAV1 ERRFI1 CXCR4 YAP1 ITGAV EPHA2 PLK2 ITGB1 PTPN14 PRKCB PARVA TGFBI E2F2 CARD10 PPP1R16B RRAS FAM129B
2.50531e-06	44	2220	Vesicle-mediated transport	WAS KDELR3 MET KDELR2 SEPT1 ANXA2 DENND1C VAMP3 CD84 PTPRC CAV2 CAV1 ITGAV EGFR CD151 S100A10 BTK STAP1 CTTN CORO1A PIK3CG NCKAP1L SH3BP4 RIN2 MYO1G ITGB1 ELMO1 PRKCB SDC4 RAB13 IL2RG TBC1D10C CORO7 CYFIP2 NCKAP1 KIF2A ACTN1 LRMP ARHGAP9 GMFG CD53 FERMT3 SQSTM1 MYO1C
2.54653e-06	23	730	Transmembrane receptor protein tyrosine kinase signaling pathway	RHBDF1 CAV2 MET ERRFI1 EPHA2 EGFR STAP1 BCAR1 CYFIP2 GPC1 MYOF CRIM1 PRKCB MZB1 MYO1C DUSP3 FAM129B NCKAP1 HNRNPM NCKAP1L ITGAV ELMO1 ATP6V0A2
2.93298e-06	26	922	Cell-cell adhesion	FERMT3 PVR DUSP3 CYFIP2 CAV1 ITGB1 PTPRC CORO1A DOCK8 SASH3 NCKAP1L AJUBA TESPA1 ANXA2 PARVA ADAM9 ITGB5 LAMB1 RASAL3 MYB SDC4 ITGAV EGFR SPN CD84 PIK3CG
3.32391e-06	69	4459	Cell differentiation	CYFIP2 NCKAP1 SEMA3C CAV2 CAV1 MET ERRFI1 CXCR4 NCKAP1L EPHA2 EGFR ANXA2 PARVA ITGB1 WWTR1 NFATC3 LAMB1 CBFA2T3 YAP1 ITGAV SPN TRIM16 ITGA3 TNFRSF12A BTK PIAS1 STAP1 RAI14 VAMP3 GPC1 KIF2A PTPRC ARHGAP4 MFNG PPP1R16B MYB MED28 TGFBI SASH3 SDC4 SEPT6 TESPA1 MYOF CD53 PLK2 LMNA SQSTM1 IKZF3 CAPN2 RHOH INPP5D LAMB2 HCLS1 RILPL1 ITGB5 ADAM9 ACTN1 TJP1 RRAS TPM1 RAB13 FERMT3 KBTBD8 IKZF1 S100A10 CTTN …
3.32391e-06	9	92	Vascular endothelial growth factor receptor signaling pathway	MYOF PRKCB BCAR1 FAM129B CYFIP2 NCKAP1 NCKAP1L ITGAV ELMO1
3.80349e-06	19	521	Positive regulation of cell migration	SEMA3C BCAR1 LAMB1 FERMT3 CD151 ITGA3 CORO1A DOCK8 CXCR4 NCKAP1L ITGAV PLK2 PTPRC CAV1 MET EGFR ADAM9 MYO1C SPN
3.80349e-06	20	576	Positive regulation of locomotion	SEMA3C BCAR1 LAMB1 FERMT3 CD151 ITGA3 CORO1A DOCK8 CXCR4 NCKAP1L ITGAV PLK2 PTPRC CAV2 CAV1 MET EGFR ADAM9 MYO1C SPN
3.92866e-06	42	2106	Apoptotic process	CYFIP2 EGFR TNFRSF12A EPHA2 TMC8 E2F2 BTK PIAS1 RAI14 PTPRC CTTN KDM2B CARD10 CORO1A PIK3CG CAV1 DOCK8 MYB YAP1 ITGAV PLK2 ELMO1 LMNA SQSTM1 CAPN2 PRKCB INPP5D MZB1 NQO1 MDM4 RASSF5 ITGB1 NCKAP1L FAM129B IKZF3 HCLS1 ACTN1 CTSL BCAR1 NCKAP1 CXCR4 PHLDA2
3.92866e-06	28	1072	Enzyme linked receptor protein signaling pathway	RHBDF1 CAV2 MET ERRFI1 EPHA2 EGFR WWTR1 CAV1 STAP1 BCAR1 CYFIP2 GPC1 MYOF CRIM1 PRKCB MZB1 ITGA3 ITGB5 ADAM9 MYO1C DUSP3 FAM129B NCKAP1 HNRNPM NCKAP1L ITGAV ELMO1 ATP6V0A2
4.18828e-06	28	1077	Circulatory system development	AMOTL2 ANXA2 NFATC3 ITGA3 TNFRSF12A SEMA3C PIK3CG CAV1 ERRFI1 CXCR4 YAP1 ITGAV TPM1 EPHA2 PLK2 ITGB1 PTPN14 LMNA PRKCB PARVA TGFBI E2F2 CARD10 PPP1R16B RRAS EGFR FAM129B MDM4
4.6822e-06	8	70	Cell adhesion mediated by integrin	ITGB5 ITGB1 ITGAV EPHA2 FERMT3 NCKAP1L ADAM9 PIK3CG
5.70002e-06	14	287	Phagocytosis	MET PTPRC ITGAV STAP1 CORO1A NCKAP1L MYO1G ELMO1 IL2RG ITGB1 WAS CYFIP2 NCKAP1 MYO1C
6.65914e-06	19	544	Positive regulation of cell motility	SEMA3C BCAR1 LAMB1 FERMT3 CD151 ITGA3 CORO1A DOCK8 CXCR4 NCKAP1L ITGAV PLK2 PTPRC CAV1 MET EGFR ADAM9 MYO1C SPN
7.22911e-06	62	3903	Regulation of cell communication	TSPAN6 PLK2 RHBDF1 MFNG CAV2 DUSP3 ERRFI1 AJUBA TESPA1 P2RY8 ARHGAP19 MAP4K1 WWTR1 STAP1 PUM2 CARD10 PIK3CG CAV1 MET YAP1 EPHA2 EGFR ITGB1 TMC8 RHOH ADAM9 TRIM16 ITGA3 RAI14 CYFIP2 GPC1 PTPRC CTTN ARHGAP4 SH2D3C MYB SH3BP4 GMFG MYOF LMNA SQSTM1 PRKCB INPP5D MZB1 HCLS1 PHLDA2 TNFRSF12A PPP1R16B RASAL3 RRAS ITGAV MYO1C FAM129B PIAS1 ARHGAP15 CXCR4 ARHGAP9 RBBP4 TAGAP ARHGAP30 MDM4 INPP5B
7.31801e-06	13	250	Positive regulation of cytoskeleton organization	WAS GMFG HCLS1 NCKAP1 CORO1A STAP1 NCKAP1L SDC4 MYO1C CTTN MET S100A10 TPM1
8.50737e-06	43	2257	Programmed cell death	CYFIP2 EGFR TNFRSF12A EPHA2 TMC8 E2F2 BTK PIAS1 RAI14 PTPRC CTTN KDM2B CARD10 CORO1A PIK3CG CAV1 DOCK8 MYB CXCR4 YAP1 ITGAV PLK2 ELMO1 LMNA SQSTM1 CAPN2 PRKCB INPP5D MZB1 NQO1 MDM4 RASSF5 ITGB1 MET NCKAP1L FAM129B IKZF3 HCLS1 ACTN1 CTSL BCAR1 NCKAP1 PHLDA2
9.21294e-06	19	558	Positive regulation of cellular component movement	SEMA3C BCAR1 LAMB1 FERMT3 CD151 ITGA3 CORO1A DOCK8 CXCR4 NCKAP1L ITGAV PLK2 PTPRC CAV1 MET EGFR ADAM9 MYO1C SPN
9.79797e-06	16	400	Regulation of actin filament-based process	WAS RND3 GMFG RHOH CAV1 HCLS1 NCKAP1 CORO1A MET STAP1 NCKAP1L SDC4 MYO1C CTTN S100A10 TPM1
9.79797e-06	27	1062	Tube development	AMOTL2 ANXA2 TNFRSF12A WWTR1 SEMA3C KDM2B PIK3CG CAV1 ERRFI1 CXCR4 SDC4 YAP1 ITGAV EPHA2 PLK2 EGFR ITGB1 PRKCB PARVA TGFBI E2F2 ITGA3 CARD10 PPP1R16B MET RRAS FAM129B
9.83088e-06	31	1344	Positive regulation of cellular component organization	WAS GMFG ANXA2 HCLS1 NCKAP1 CORO1A AJUBA CD151 ITGA3 TNFRSF12A STAP1 PTPRC CAV1 CXCR4 NCKAP1L SDC4 CD53 LMNA CAPN2 MYO1C CTTN MET DUSP3 MYB CNOT6L EPHA2 IL2RG ADAM9 S100A10 TPM1 ITGAV
1.02221e-05	8	79	Fc-gamma receptor signaling pathway involved in phagocytosis	PTPRC MYO1G WAS CYFIP2 NCKAP1 NCKAP1L ELMO1 MYO1C
1.02221e-05	8	79	Immune response-regulating cell surface receptor signaling pathway involved in phagocytosis	PTPRC MYO1G WAS CYFIP2 NCKAP1 NCKAP1L ELMO1 MYO1C
1.07666e-05	18	511	Angiogenesis	AMOTL2 ANXA2 TNFRSF12A PIK3CG CAV1 CXCR4 ITGAV EPHA2 PLK2 ITGB1 PRKCB PARVA TGFBI E2F2 CARD10 PPP1R16B RRAS FAM129B
1.16123e-05	15	357	Regulation of actin cytoskeleton organization	WAS RND3 GMFG RHOH HCLS1 NCKAP1 CORO1A MET STAP1 NCKAP1L SDC4 MYO1C CTTN S100A10 TPM1
1.42046e-05	24	887	Import into cell	WAS MET ANXA2 DENND1C PTPRC CAV1 ITGAV EGFR CD151 STAP1 CTTN CORO1A PIK3CG NCKAP1L SH3BP4 RIN2 MYO1G ITGB1 ELMO1 CAV2 IL2RG CYFIP2 NCKAP1 MYO1C
1.42046e-05	8	83	Fc-gamma receptor signaling pathway	PTPRC MYO1G WAS CYFIP2 NCKAP1 NCKAP1L ELMO1 MYO1C
1.42643e-05	30	1301	Positive regulation of immune system process	BTK PVR DUSP3 SASH3 TESPA1 MZB1 STAP1 BCAR1 PUM2 CD84 PTPRC CAV1 CORO1A DOCK8 NCKAP1L MYO1G PRKCB INPP5D KLHL6 HCLS1 TSPAN6 RASAL3 MYB SPN WAS CYFIP2 NCKAP1 CTSL ELMO1 MYO1C
1.51771e-05	8	84	Fc receptor mediated stimulatory signaling pathway	PTPRC MYO1G WAS CYFIP2 NCKAP1 NCKAP1L ELMO1 MYO1C
1.54106e-05	22	765	Regulation of cell adhesion	DUSP3 CAV1 CXCR4 ITGAV EPHA2 FERMT3 ITGA3 PTPRC CORO1A DOCK8 SASH3 NCKAP1L SDC4 TESPA1 RASAL3 MYB ADAM9 S100A10 TPM1 SPN PIK3CG TGFBI
1.66616e-05	45	2498	Regulation of catalytic activity	CYFIP2 ARHGAP15 TBC1D2 MAP4K1 CAV1 ARHGAP9 TBC1D10C STAP1 PTPRC CARD10 PIK3CG CAV2 DOCK8 ERRFI1 SH3BP4 EGFR ADAM9 ASPH WAS ACAP1 RASAL2 ARHGAP4 PPP1R16B RASAL3 NCKAP1L SDC4 AJUBA GMFG RIN2 CRIM1 ASAP2 TAGAP RHOH NQO1 ANXA2 ARHGAP30 ARHGAP19 WWTR1 DUSP3 EPHA2 ITGB1 S100A10 TPM1 CAP2 CXCR4
1.66855e-05	44	2415	Cell death	CYFIP2 EGFR TNFRSF12A EPHA2 TMC8 E2F2 BTK PIAS1 RAI14 PTPRC CTTN KDM2B CARD10 CORO1A PIK3CG CAV1 DOCK8 MYB CXCR4 YAP1 ITGAV PLK2 ELMO1 LMNA SQSTM1 CAPN2 PRKCB INPP5D MZB1 NQO1 RILPL1 MDM4 RASSF5 ITGB1 MET NCKAP1L FAM129B IKZF3 HCLS1 ACTN1 CTSL BCAR1 NCKAP1 PHLDA2
1.68249e-05	41	2168	Tissue development	SEMA3C ERRFI1 ANXA2 WWTR1 MET CD151 TRIM16 GPC1 KDM2B PPP1R16B CAV2 CAV1 TGFBI CXCR4 SDC4 AJUBA YAP1 TPM1 EPHA2 EGFR ITGB1 LMNA LAMB2 PHLDA2 RILPL1 ITGA3 ITGB5 LAMB1 ADAM9 PTPRC TJP1 ITGAV KBTBD8 FAM129B RAB13 MDM4 BTK WAS CTSL IKZF3 IKZF1
1.76367e-05	50	2938	Cellular response to organic substance	CAV2 MAP4K1 CAV1 CXCR4 YAP1 EGFR GAS2L1 BTK WAS STAP1 VAMP3 CYFIP2 GPC1 PTPRC CORO1A TJP1 PIK3CG ERRFI1 MYB IL13RA1 MYOF IL2RG CAPN2 PRKCB MZB1 MYO1C CTSL ITGA3 BCAR1 ITGB5 DOCK8 DUSP3 SH3BP4 OSMR ADAM9 HCLS1 FAM129B RAB13 PIAS1 TNFRSF12A HNRNPM KDELR3 PTPN7 ITGB1 PTPN14 LMNA SQSTM1 INPP5D ANXA2 ATP6V0A2
1.85643e-05	21	714	Immune response-regulating signaling pathway	BTK DUSP3 TESPA1 STAP1 BCAR1 PUM2 PTPRC MYO1G PRKCB KLHL6 TSPAN6 CAV1 NCKAP1L WAS CYFIP2 NCKAP1 NFATC3 CTSL ELMO1 INPP5D MYO1C
2.02327e-05	31	1403	Regulation of hydrolase activity	CYFIP2 ARHGAP15 TBC1D2 ARHGAP9 TBC1D10C CAV2 DOCK8 SH3BP4 ASPH ACAP1 RASAL2 PTPRC ARHGAP4 PPP1R16B RASAL3 CAV1 ERRFI1 NCKAP1L AJUBA RIN2 CRIM1 ASAP2 TAGAP RHOH ARHGAP30 ARHGAP19 EPHA2 ITGB1 S100A10 TPM1 EGFR
2.23961e-05	20	662	Immune response-activating signal transduction	BTK DUSP3 TESPA1 STAP1 BCAR1 PUM2 PTPRC MYO1G PRKCB KLHL6 TSPAN6 CAV1 NCKAP1L WAS CYFIP2 NCKAP1 CTSL ELMO1 INPP5D MYO1C
2.2624e-05	19	603	Blood vessel morphogenesis	AMOTL2 ANXA2 TNFRSF12A PIK3CG CAV1 CXCR4 YAP1 ITGAV EPHA2 PLK2 ITGB1 PRKCB PARVA TGFBI E2F2 CARD10 PPP1R16B RRAS FAM129B
2.40914e-05	17	491	Leukocyte migration	NCKAP1L STAP1 CORO1A DOCK8 MYO1G SPN ITGB1 ITGA3 GPC1 CD84 PIK3CG CAV1 CD48 CXCR4 SDC4 ITGAV INPP5D
2.59009e-05	23	860	Tube morphogenesis	AMOTL2 ANXA2 TNFRSF12A KDM2B PIK3CG CAV1 CXCR4 SDC4 YAP1 ITGAV EPHA2 PLK2 EGFR ITGB1 PRKCB PARVA TGFBI E2F2 CARD10 PPP1R16B MET RRAS FAM129B
2.61301e-05	7	64	Regulation of B cell proliferation	SASH3 MZB1 BTK PTPRC IKZF3 INPP5D NCKAP1L
2.61301e-05	7	64	B cell receptor signaling pathway	BTK STAP1 BCAR1 PTPRC PRKCB KLHL6 NCKAP1L
2.61441e-05	56	3529	Regulation of molecular function	CYFIP2 ARHGAP15 TBC1D2 MAP4K1 CAV1 ARHGAP9 TBC1D10C ANXA2 STAP1 PTPRC CARD10 PIK3CG CAV2 MET DOCK8 ERRFI1 SH3BP4 FAM129B EGFR ITGB1 TMC8 ADAM9 ASPH WAS ACAP1 RASAL2 ARHGAP4 MFNG PPP1R16B RASAL3 NCKAP1L SDC4 AJUBA GMFG RIN2 PLK2 CRIM1 ASAP2 TAGAP PRKCB RHOH NQO1 PHLDA2 ARHGAP30 S100A10 ARHGAP19 WWTR1 CTCF DUSP3 AHNAK EPHA2 HCLS1 TPM1 BTK CAP2 CXCR4
2.65108e-05	6	41	Hippo signaling	AMOTL2 AJUBA TEAD1 WWTR1 YAP1 TJP1
2.65108e-05	14	338	Lymphocyte proliferation	SASH3 MZB1 BTK PTPRC CORO1A NCKAP1L IKZF3 INPP5D CD151 RASAL3 DOCK8 SDC4 SPN PIK3CG
2.81141e-05	14	340	Mononuclear cell proliferation	SASH3 MZB1 BTK PTPRC CORO1A NCKAP1L IKZF3 INPP5D CD151 RASAL3 DOCK8 SDC4 SPN PIK3CG
3.06765e-05	10	165	Entry into host cell	CAV1 ITGAV PVR ITGB5 EPHA2 EGFR ITGB1 CAV2 MET CXCR4
3.06765e-05	10	165	Entry into host	CAV1 ITGAV PVR ITGB5 EPHA2 EGFR ITGB1 CAV2 MET CXCR4
3.06765e-05	37	1909	Regulation of immune system process	BTK PVR DUSP3 SASH3 TESPA1 MZB1 STAP1 BCAR1 PUM2 CD84 PTPRC CAV1 CORO1A DOCK8 CD48 NCKAP1L MYO1G IKZF3 PRKCB INPP5D KLHL6 HCLS1 SPN TSPAN6 WAS RASAL3 MYB SDC4 PIAS1 CYFIP2 NCKAP1 NFATC3 CTSL YAP1 ITGB1 ELMO1 MYO1C
3.06765e-05	10	165	Entry into cell of other organism involved in symbiotic interaction	CAV1 ITGAV PVR ITGB5 EPHA2 EGFR ITGB1 CAV2 MET CXCR4
3.06765e-05	10	165	Entry into other organism involved in symbiotic interaction	CAV1 ITGAV PVR ITGB5 EPHA2 EGFR ITGB1 CAV2 MET CXCR4
3.10204e-05	18	563	Regulation of cytoskeleton organization	WAS RND3 CNTRL GMFG RHOH HCLS1 NCKAP1 CORO1A MET PLK2 STAP1 NCKAP1L SDC4 CAPN2 MYO1C CTTN S100A10 TPM1
3.22884e-05	18	565	Leukocyte differentiation	ANXA2 ITGB1 CBFA2T3 SPN BTK PTPRC MFNG SASH3 NCKAP1L TESPA1 EPHA2 IKZF3 RHOH INPP5D HCLS1 MYB RRAS IKZF1

## Sheet: Cellular_component
Supplemental Table 4. Enrichment analysis of top 200 highly correlated genes from 1000 CCLE data using predicted IC50
Enrichment FDR	Genes in list	Total genes	Functional Category	Genes
5.69377e-10	26	590	Adherens junction	ITGA3 NCKAP1 ACTN1 PVR ITGB5 CTTN CAV1 RND3 AHNAK RRAS ITGAV EPHA2 EGFR ITGB1 CAPN2 ADAM9 CD151 ANXA2 PARVA BCAR1 CAV2 AJUBA FAM129B PTPRC TJP1 SDC4
5.69377e-10	23	454	Cell-substrate adherens junction	ITGA3 NCKAP1 ACTN1 PVR ITGB5 CTTN CAV1 RND3 AHNAK RRAS ITGAV EPHA2 EGFR ITGB1 CAPN2 ADAM9 CD151 PARVA BCAR1 CAV2 PTPRC SDC4 AJUBA
5.69377e-10	23	451	Focal adhesion	ITGA3 NCKAP1 ACTN1 PVR ITGB5 CTTN CAV1 RND3 AHNAK RRAS ITGAV EPHA2 EGFR ITGB1 CAPN2 ADAM9 CD151 PARVA BCAR1 CAV2 PTPRC SDC4 AJUBA
5.69377e-10	23	458	Cell-substrate junction	ITGA3 NCKAP1 ACTN1 PVR ITGB5 CTTN CAV1 RND3 AHNAK RRAS ITGAV EPHA2 EGFR ITGB1 CAPN2 ADAM9 CD151 PARVA BCAR1 CAV2 PTPRC SDC4 AJUBA
6.8682e-10	26	609	Anchoring junction	ITGA3 NCKAP1 ACTN1 PVR ITGB5 CTTN CAV1 RND3 AHNAK RRAS ITGAV EPHA2 EGFR ITGB1 CAPN2 ADAM9 CD151 ANXA2 PARVA BCAR1 CAV2 AJUBA FAM129B PTPRC TJP1 SDC4
1.56778e-09	75	4252	Vesicle	TSPAN6 ITGA3 WAS CYFIP2 NCKAP1 GPC1 ACTN1 SEMA3C PTPRC ITGB5 LAMB1 HNRNPM CORO1A CD37 RASAL3 PTGR1 CD48 TGFBI CXCR4 NCKAP1L SDC4 AHNAK RRAS SH3BP4 CTSL MYO1G FAM129B MYOF ITGAV CD53 RAB13 FERMT3 ITGB1 PRSS23 UEVLD SQSTM1 CAPN2 PRKCB TMC8 ADAM9 PPIC LAMB2 GNG12 ANXA2 S100A16 SPN S100A10 MYO1C CDC42BPB CAV2 CAV1 AMOTL2 SEPT1 VAMP3 LAPTM4A TBC1D2 EGFR BTK ACAP1 KIF21B SNX21 SEPT6 SNX7 ATP6V0A2 ARHGA…
1.75154e-09	39	1414	Cell junction	ITGA3 NCKAP1 ACTN1 PVR ITGB5 CTTN CAV1 RND3 AHNAK RRAS ITGAV EPHA2 EGFR ITGB1 CAPN2 ADAM9 CD151 ANXA2 PARVA BCAR1 CAV2 AMOTL2 AJUBA TBC1D2 TJP1 FAM129B RAB13 DCP2 WAS RAI14 VAMP3 CYFIP2 PTPRC CORO1A CXCR4 SDC4 CD53 FERMT3 CDC42BPB
2.68238e-08	49	2300	Extracellular exosome	TSPAN6 ITGA3 WAS CYFIP2 NCKAP1 GPC1 ACTN1 SEMA3C PTPRC ITGB5 LAMB1 HNRNPM CORO1A CD37 RASAL3 PTGR1 CD48 TGFBI CXCR4 NCKAP1L SDC4 AHNAK RRAS SH3BP4 CTSL MYO1G FAM129B MYOF ITGAV CD53 RAB13 FERMT3 ITGB1 PRSS23 UEVLD SQSTM1 CAPN2 PRKCB TMC8 ADAM9 PPIC LAMB2 GNG12 ANXA2 S100A16 SPN S100A10 MYO1C CDC42BPB
3.13693e-08	49	2326	Extracellular organelle	TSPAN6 ITGA3 WAS CYFIP2 NCKAP1 GPC1 ACTN1 SEMA3C PTPRC ITGB5 LAMB1 HNRNPM CORO1A CD37 RASAL3 PTGR1 CD48 TGFBI CXCR4 NCKAP1L SDC4 AHNAK RRAS SH3BP4 CTSL MYO1G FAM129B MYOF ITGAV CD53 RAB13 FERMT3 ITGB1 PRSS23 UEVLD SQSTM1 CAPN2 PRKCB TMC8 ADAM9 PPIC LAMB2 GNG12 ANXA2 S100A16 SPN S100A10 MYO1C CDC42BPB
3.13693e-08	49	2324	Extracellular vesicle	TSPAN6 ITGA3 WAS CYFIP2 NCKAP1 GPC1 ACTN1 SEMA3C PTPRC ITGB5 LAMB1 HNRNPM CORO1A CD37 RASAL3 PTGR1 CD48 TGFBI CXCR4 NCKAP1L SDC4 AHNAK RRAS SH3BP4 CTSL MYO1G FAM129B MYOF ITGAV CD53 RAB13 FERMT3 ITGB1 PRSS23 UEVLD SQSTM1 CAPN2 PRKCB TMC8 ADAM9 PPIC LAMB2 GNG12 ANXA2 S100A16 SPN S100A10 MYO1C CDC42BPB
5.70213e-08	17	321	Cell cortex	WAS CAP2 RND3 SEPT6 GMFG RHOH SEPT1 SEPT10 CTTN CORO1A ASPH RAI14 RASAL3 CAV1 MED28 ANXA2 CAPN2
8.70129e-08	21	523	Actin cytoskeleton	WAS PLS3 CAP2 GMFG TPM1 GNG12 PARVA RCSD1 ACTN1 CTTN CORO1A AHNAK MYO1C CDC42BPB BCAR1 TJP1 MED28 MYO1G FERMT3 NCKAP1 CAPN2
8.70129e-08	19	425	Cell leading edge	BCAR1 ACTN1 CTTN CORO1A DOCK8 CXCR4 ITGAV TPM1 EPHA2 ITGB1 TNFRSF12A NCKAP1 AJUBA MYO1G RAB13 ANXA2 PARVA MYO1C CDC42BPB
3.54832e-07	13	201	Lamellipodium	CTTN CORO1A ITGAV EPHA2 BCAR1 NCKAP1 DOCK8 AJUBA MYO1G RAB13 ITGB1 PARVA CDC42BPB
5.0396e-07	10	109	Actin filament	WAS PLS3 TPM1 GNG12 RCSD1 ACTN1 CTTN CORO1A MYO1C NCKAP1
5.0396e-07	16	334	Membrane raft	CAV2 CAV1 BTK GPC1 CD48 AHNAK EGFR ITGB1 CAPN2 ANXA2 S100A10 MYO1C PTPRC SDC4 MYOF INPP5D
5.0396e-07	16	335	Membrane microdomain	CAV2 CAV1 BTK GPC1 CD48 AHNAK EGFR ITGB1 CAPN2 ANXA2 S100A10 MYO1C PTPRC SDC4 MYOF INPP5D
7.33043e-07	16	347	Membrane region	CAV2 CAV1 BTK GPC1 CD48 AHNAK EGFR ITGB1 CAPN2 ANXA2 S100A10 MYO1C PTPRC SDC4 MYOF INPP5D
2.76967e-06	55	3250	Plasma membrane part	TSPAN6 SEMA3C ITGB5 CD37 CAV2 CAV1 MET ERRFI1 CXCR4 AHNAK IL13RA1 EPHA2 CD53 OSMR EGFR IL2RG ITGB1 GNG12 CD151 P2RY8 ITGA3 PTPRC CTTN CORO1A TJP1 DOCK8 DUSP3 ITGAV TPM1 RAB13 PTPN7 TM4SF1 TBC1D10C MYO1C VAMP3 NCKAP1 GPC1 AMOTL2 SEPT6 MYO1G MYOF CAPN2 TMC8 RHOH ADAM9 ANXA2 S100A10 LRRC8E NCKAP1L SDC4 CD84 CD48 LRMP CD52 SPN
5.99491e-06	11	181	Ruffle	BCAR1 ACTN1 ITGAV TPM1 ITGB1 TNFRSF12A CTTN EPHA2 ANXA2 MYO1C NCKAP1
9.2545e-06	11	190	Cell cortex part	WAS CAP2 SEPT6 GMFG SEPT1 SEPT10 CTTN CORO1A ASPH MED28 CAPN2
1.27625e-05	46	2625	Cytoplasmic vesicle	CAV2 CAV1 AMOTL2 SEPT1 VAMP3 LAPTM4A TBC1D2 CORO1A CXCR4 MYOF RAB13 EGFR ANXA2 BTK WAS GPC1 ACAP1 KIF21B SNX21 SEPT6 SH3BP4 ITGB1 SQSTM1 SNX7 PRKCB ATP6V0A2 ARHGAP30 MYO1C INPP5B DENND1C CORO7 ACTN1 PTPRC ITGB5 KDELR3 LRMP ARHGAP9 NCKAP1L GMFG CTSL KDELR2 ITGAV CD53 IL2RG FERMT3 TBC1D10C
1.27625e-05	46	2628	Intracellular vesicle	CAV2 CAV1 AMOTL2 SEPT1 VAMP3 LAPTM4A TBC1D2 CORO1A CXCR4 MYOF RAB13 EGFR ANXA2 BTK WAS GPC1 ACAP1 KIF21B SNX21 SEPT6 SH3BP4 ITGB1 SQSTM1 SNX7 PRKCB ATP6V0A2 ARHGAP30 MYO1C INPP5B DENND1C CORO7 ACTN1 PTPRC ITGB5 KDELR3 LRMP ARHGAP9 NCKAP1L GMFG CTSL KDELR2 ITGAV CD53 IL2RG FERMT3 TBC1D10C
2.1727e-05	17	513	Cytoplasmic region	WAS CAP2 RND3 SEPT6 GMFG RHOH SEPT1 SEPT10 CTTN CORO1A ASPH RAI14 RASAL3 CAV1 MED28 ANXA2 CAPN2
2.50272e-05	42	2357	Cytoskeleton	CCDC88C WAS KIF2A PLS3 CAP2 KIF21B CNTRL SEPT6 GMFG TPM1 PLK2 GNG12 SEPT1 SEPT10 RILPL1 PARVA RCSD1 ACTN1 CTTN CORO1A AHNAK MYO1C CDC42BPB RAI14 BCAR1 ARHGAP4 TJP1 LRMP MED28 AJUBA MYO1G SLAIN1 PTPN7 FERMT3 PTPN14 LMNA KBTBD8 INPP5D GAS2L1 RASSF5 NCKAP1 CAPN2
2.8186e-05	41	2287	Cell projection	CYFIP2 EPHA2 RHOH CD52 RILPL1 ITGA3 BCAR1 KIF2A ACTN1 PTPRC CTTN PPP1R16B CORO1A CNTRL SEPT6 ITGAV TPM1 RAB13 ITGB1 CAPN2 TBC1D10C MYO1C TNFRSF12A VAMP3 NCKAP1 ARHGAP4 TJP1 CAV1 DOCK8 KIF21B AJUBA MYO1G PLK2 FERMT3 SQSTM1 PRKCB NQO1 ANXA2 SPN PARVA CDC42BPB
0.000133102	68	4988	Endomembrane system	LMNA RHBDF1 P4HA2 ATP2A3 KDELR3 CAV2 CAV1 SLC35D2 KDELR2 MZB1 SEPT1 VAMP3 PUM2 LAPTM4A CTTN TGFBI CXCR4 AJUBA RAB13 EGFR CAPN2 TMC8 ANXA2 FAM114A1 ASPH CORO7 GPC1 ACAP1 ARHGAP4 MFNG CORO1A AMOTL2 RND3 LRMP FKBP9 SNX21 SEPT6 CBFA2T3 SH3BP4 TESPA1 MYOF EPHX1 ITGB1 ASAP2 SQSTM1 KBTBD8 PRKCB LRRC8E ATP6V0A2 S100A10 MYO1C INPP5B ACTN1 PTPRC LAMB1 ARHGAP9 NCKAP1L SDC4 GMFG CTSL ITGAV CD53 IL2RG FERMT3 …
0.000144775	5	37	Immunological synapse	CORO1A CD37 DUSP3 CD53 RHOH
0.000178155	52	3479	Extracellular space	TSPAN6 ITGA3 WAS CYFIP2 NCKAP1 GPC1 ACTN1 SEMA3C PTPRC ITGB5 LAMB1 HNRNPM CORO1A CD37 RASAL3 PTGR1 CD48 TGFBI CXCR4 NCKAP1L SDC4 AHNAK RRAS SH3BP4 CTSL MYO1G FAM129B MYOF ITGAV CD53 RAB13 FERMT3 ITGB1 PRSS23 UEVLD SQSTM1 CAPN2 PRKCB TMC8 ADAM9 PPIC LAMB2 GNG12 ANXA2 S100A16 SPN S100A10 MYO1C CDC42BPB EGFR PVR MFNG
0.000234286	22	968	Cell surface	ITGA3 ITGB5 MET ITGAV EPHA2 ITGB1 CXCR4 SDC4 IL13RA1 OSMR IL2RG PVR PTPRC EGFR CD151 ANXA2 SPN TNFRSF12A VAMP3 CD53 CAPN2 ADAM9
0.000249315	33	1833	Cytoskeletal part	CCDC88C WAS KIF2A PLS3 CAP2 KIF21B CNTRL SEPT6 GMFG TPM1 PLK2 GNG12 SEPT1 SEPT10 RILPL1 RCSD1 ACTN1 CTTN CORO1A MYO1C CDC42BPB ARHGAP4 TJP1 LRMP MED28 AJUBA MYO1G FERMT3 LMNA KBTBD8 RASSF5 NCKAP1 CAPN2
0.000284154	4	22	Lamellipodium membrane	ITGAV NCKAP1 DOCK8 EPHA2
0.000355833	37	2214	Plasma membrane bounded cell projection	CYFIP2 EPHA2 CD52 RILPL1 ITGA3 BCAR1 KIF2A ACTN1 PTPRC CTTN CORO1A CNTRL SEPT6 ITGAV TPM1 RAB13 ITGB1 CAPN2 TBC1D10C MYO1C TNFRSF12A VAMP3 NCKAP1 ARHGAP4 CAV1 DOCK8 KIF21B AJUBA MYO1G PLK2 SQSTM1 PRKCB NQO1 ANXA2 SPN PARVA CDC42BPB
0.000381367	53	3693	Extracellular region part	TSPAN6 ITGA3 WAS CYFIP2 NCKAP1 GPC1 ACTN1 SEMA3C PTPRC ITGB5 LAMB1 HNRNPM CORO1A CD37 RASAL3 PTGR1 CD48 TGFBI CXCR4 NCKAP1L SDC4 AHNAK RRAS SH3BP4 CTSL MYO1G FAM129B MYOF ITGAV CD53 RAB13 FERMT3 ITGB1 PRSS23 UEVLD SQSTM1 CAPN2 PRKCB TMC8 ADAM9 PPIC LAMB2 GNG12 ANXA2 S100A16 SPN S100A10 MYO1C CDC42BPB CD151 EGFR PVR MFNG
0.000458843	14	476	Cell-cell junction	ANXA2 PVR AMOTL2 AJUBA ACTN1 TJP1 AHNAK EPHA2 RAB13 WAS CORO1A CD53 ITGB1 CDC42BPB
0.000530318	2	2	Integrin alpha3-beta1 complex	ITGA3 ITGB1
0.000530318	2	2	Integrin alphav-beta5 complex	ITGB5 ITGAV
0.000530318	2	2	TEAD-1-YAP complex	YAP1 TEAD1
0.00059103	7	122	Cortical cytoskeleton	WAS CAP2 GMFG CTTN CORO1A MED28 CAPN2
0.000972321	6	93	Cortical actin cytoskeleton	WAS CAP2 GMFG CORO1A MED28 CAPN2
0.000972321	8	178	Phagocytic vesicle	CORO1A WAS VAMP3 MYO1C INPP5B ITGB5 ITGAV ATP6V0A2
0.00112627	4	33	Integrin complex	ITGB5 ITGB1 ITGA3 ITGAV
0.00116407	8	184	Leading edge membrane	DOCK8 ITGAV TPM1 EPHA2 ITGB1 NCKAP1 MYO1G MYO1C
0.00127203	3	14	Septin ring	SEPT6 SEPT1 SEPT10
0.00127203	3	14	Septin complex	SEPT6 SEPT1 SEPT10
0.00134146	60	4617	Extracellular region	TSPAN6 ITGA3 WAS CYFIP2 NCKAP1 GPC1 ACTN1 SEMA3C PTPRC ITGB5 LAMB1 HNRNPM CORO1A CD37 RASAL3 PTGR1 CD48 TGFBI CXCR4 NCKAP1L SDC4 AHNAK RRAS SH3BP4 CTSL MYO1G FAM129B MYOF ITGAV CD53 RAB13 FERMT3 ITGB1 PRSS23 UEVLD SQSTM1 CAPN2 PRKCB TMC8 ADAM9 PPIC LAMB2 GNG12 ANXA2 S100A16 SPN S100A10 MYO1C CDC42BPB MZB1 CD151 PVR PON2 MET EGFR CRIM1 MFNG ARHGAP9 GMFG CD52
0.00137608	32	1960	Intrinsic component of plasma membrane	TSPAN6 SEMA3C ITGB5 CD37 CAV2 CAV1 MET EPHA2 CD53 OSMR EGFR ITGB1 CD151 P2RY8 ITGA3 CTTN ITGAV TM4SF1 GPC1 PTPRC TMC8 LRRC8E ADAM9 NCKAP1L SDC4 CD84 CD48 LRMP IL13RA1 IL2RG CD52 SPN
0.00139085	4	36	Protein complex involved in cell adhesion	ITGB5 ITGB1 ITGA3 ITGAV
0.00145118	3	15	Septin cytoskeleton	SEPT6 SEPT1 SEPT10
0.00219841	19	937	Vesicle membrane	WAS VAMP3 CORO1A CAV2 CAV1 SNX21 MYOF RAB13 SNX7 MYO1C INPP5B PTPRC LRMP NCKAP1L ITGAV CD53 EGFR TBC1D10C ATP6V0A2
0.00262438	15	655	Side of membrane	ERRFI1 CXCR4 IL13RA1 OSMR IL2RG GNG12 PTPRC RASAL3 CAV2 PTPN7 ITGA3 ITGAV ITGB1 CAPN2 ADAM9
0.00333732	11	399	Endocytic vesicle	CORO1A RAB13 WAS VAMP3 EGFR MYO1C INPP5B ITGB5 CAV1 ITGAV ATP6V0A2
0.00411122	58	4631	Intracellular non-membrane-bounded organelle	RBBP4 CCDC88C WAS KIF2A PLS3 CAP2 KIF21B CNTRL AHNAK SEPT6 AJUBA GMFG RNF138 TPM1 PLK2 GNG12 DCP2 SEPT1 SEPT10 RILPL1 PARVA RCSD1 RAI14 PUM2 ACTN1 CTTN CORO1A CTCF CPSF6 SQSTM1 ANXA2 IKZF1 S100A16 MYO1C CDC42BPB BCAR1 ELAVL1 KDM2B ARHGAP4 HNRNPM TJP1 LRMP MED28 SDC4 CBFA2T3 MYO1G SLAIN1 PTPN7 FERMT3 PTPN14 LMNA CAPN2 KBTBD8 INPP5D GAS2L1 RASSF5 NCKAP1 CAV1
0.00416241	18	916	Cytoplasmic vesicle membrane	VAMP3 CORO1A CAV2 CAV1 SNX21 MYOF RAB13 SNX7 MYO1C INPP5B PTPRC LRMP NCKAP1L ITGAV CD53 EGFR TBC1D10C ATP6V0A2
0.00416241	58	4640	Non-membrane-bounded organelle	RBBP4 CCDC88C WAS KIF2A PLS3 CAP2 KIF21B CNTRL AHNAK SEPT6 AJUBA GMFG RNF138 TPM1 PLK2 GNG12 DCP2 SEPT1 SEPT10 RILPL1 PARVA RCSD1 RAI14 PUM2 ACTN1 CTTN CORO1A CTCF CPSF6 SQSTM1 ANXA2 IKZF1 S100A16 MYO1C CDC42BPB BCAR1 ELAVL1 KDM2B ARHGAP4 HNRNPM TJP1 LRMP MED28 SDC4 CBFA2T3 MYO1G SLAIN1 PTPN7 FERMT3 PTPN14 LMNA CAPN2 KBTBD8 INPP5D GAS2L1 RASSF5 NCKAP1 CAV1
0.00518608	2	6	Paraspeckles	HNRNPM CPSF6
0.00518608	2	6	Invadopodium membrane	ITGA3 ITGB1
0.00569088	5	93	Basement membrane	LAMB1 LAMB2 CD151 TGFBI ANXA2
0.00572517	3	25	Filopodium membrane	ITGA3 ITGAV TBC1D10C
0.00726934	5	99	Ruffle membrane	ITGAV TPM1 ITGB1 EPHA2 MYO1C
0.00731383	7	200	Sperm part	CD52 SEPT6 KIF2A CAV2 CAV1 SQSTM1 ATP6V0A2
0.00731383	19	1056	Supramolecular fiber	WAS KIF2A PLS3 KIF21B AHNAK TPM1 GNG12 RCSD1 ACTN1 CTTN CORO1A MYO1C ARHGAP4 SDC4 LMNA SQSTM1 PARVA RASSF5 NCKAP1
0.00759455	29	1930	Whole membrane	AHNAK ATP6V0A2 CAV2 CAV1 BTK GPC1 LAPTM4A CD48 EGFR ITGB1 CAPN2 ANXA2 S100A10 MYO1C VAMP3 ACAP1 PTPRC CORO1A SNX21 SDC4 MYOF RAB13 INPP5D INPP5B LRMP NCKAP1L ITGAV CD53 TBC1D10C
0.00759455	19	1064	Supramolecular complex	WAS KIF2A PLS3 KIF21B AHNAK TPM1 GNG12 RCSD1 ACTN1 CTTN CORO1A MYO1C ARHGAP4 SDC4 LMNA SQSTM1 PARVA RASSF5 NCKAP1
0.00759455	19	1063	Supramolecular polymer	WAS KIF2A PLS3 KIF21B AHNAK TPM1 GNG12 RCSD1 ACTN1 CTTN CORO1A MYO1C ARHGAP4 SDC4 LMNA SQSTM1 PARVA RASSF5 NCKAP1
0.00802479	10	392	External side of plasma membrane	CXCR4 IL13RA1 OSMR IL2RG PTPRC ITGA3 ITGAV ITGB1 CAPN2 ADAM9
0.00802479	2	8	SCAR complex	NCKAP1 NCKAP1L
0.00802479	2	8	Laminin complex	LAMB1 LAMB2
0.00943474	28	1878	Integral component of plasma membrane	TSPAN6 SEMA3C ITGB5 CD37 CAV2 CAV1 MET EPHA2 CD53 OSMR EGFR ITGB1 CD151 P2RY8 ITGA3 CTTN ITGAV TM4SF1 PTPRC TMC8 LRRC8E NCKAP1L SDC4 CD84 LRMP IL13RA1 IL2RG SPN
0.00996472	3	32	Podosome	CTTN TJP1 FERMT3
0.0107835	21	1278	Plasma membrane region	CAV2 CAV1 EGFR ITGA3 TJP1 MET ITGAV TPM1 OSMR ITGB1 TBC1D10C MYO1C VAMP3 NCKAP1 DOCK8 AMOTL2 SEPT6 MYOF EPHA2 ADAM9 ANXA2
0.0107835	19	1108	Secretory vesicle	SEPT1 VAMP3 CAV2 CAV1 SEPT6 PRKCB ATP6V0A2 RAB13 ACTN1 PTPRC LRMP ARHGAP9 NCKAP1L GMFG ITGAV CD53 FERMT3 TBC1D10C ANXA2
0.0113852	5	115	Filopodium	ITGA3 ITGAV ITGB1 TBC1D10C MYO1G
0.0113852	2	10	Bleb	PTPRC TPM1
0.0113852	10	419	Receptor complex	ITGB5 MET IL13RA1 EPHA2 OSMR EGFR IL2RG ITGB1 ITGA3 ITGAV
0.0113852	7	224	Actin-based cell projection	ITGA3 ITGAV ITGB1 TBC1D10C MYO1C MYO1G SPN
0.0113852	2	10	Centriolar subdistal appendage	KIF2A CNTRL
0.0127079	7	230	Basolateral plasma membrane	EGFR TJP1 MET MYO1C ITGA3 ADAM9 ANXA2
0.0133722	3	37	Basal plasma membrane	EGFR MET MYO1C
0.0133722	26	1761	Cytoplasmic vesicle part	LAPTM4A EGFR ANXA2 VAMP3 ACAP1 CORO1A CAV2 CAV1 SNX21 MYOF RAB13 SNX7 ATP6V0A2 MYO1C INPP5B ACTN1 PTPRC LRMP ARHGAP9 NCKAP1L GMFG CTSL ITGAV CD53 FERMT3 TBC1D10C
0.0138128	4	76	Cell-cell contact zone	AHNAK ACTN1 TJP1 ITGB1
0.0140395	18	1064	Endosome	VAMP3 LAPTM4A CAV1 CXCR4 RAB13 EGFR ANXA2 GPC1 ACAP1 CORO1A AMOTL2 SNX21 ITGB1 SQSTM1 ATP6V0A2 INPP5B CTSL IL2RG
0.0146205	15	821	Polymeric cytoskeletal fiber	WAS KIF2A PLS3 KIF21B TPM1 GNG12 RCSD1 ACTN1 CTTN CORO1A MYO1C ARHGAP4 LMNA RASSF5 NCKAP1
0.0149589	9	371	Cell projection membrane	ITGA3 ITGAV TPM1 ITGB1 TBC1D10C NCKAP1 DOCK8 EPHA2 MYO1C
0.015143	14	746	Perinuclear region of cytoplasm	CAV2 CAV1 CYFIP2 PUM2 PPP1R16B ITGB1 CAPN2 ITGA3 BTK VAMP3 EGFR ANXA2 ATP6V0A2 LAMB1
0.0155167	26	1791	Golgi apparatus	KDELR3 CAV2 CAV1 SLC35D2 KDELR2 RHBDF1 LAPTM4A CTTN TGFBI AJUBA RAB13 CAPN2 TMC8 FAM114A1 CORO7 ARHGAP4 MFNG RND3 CBFA2T3 EGFR ASAP2 KBTBD8 INPP5B VAMP3 GPC1 SDC4
0.0183646	6	190	Cytoplasmic side of membrane	ERRFI1 GNG12 RASAL3 CAV2 PTPN7 PTPRC
0.0200367	5	137	Sarcolemma	CAV2 CAV1 AHNAK ITGB1 ANXA2
0.020304	4	87	Microvillus	ITGAV MYO1C MYO1G SPN
0.0209473	16	946	Secretory granule	VAMP3 CAV2 CAV1 ATP6V0A2 RAB13 ACTN1 PTPRC LRMP ARHGAP9 NCKAP1L GMFG ITGAV CD53 FERMT3 TBC1D10C ANXA2
0.0213945	2	15	Actin cortical patch	WAS GMFG
0.0213945	2	15	Endocytic patch	WAS GMFG
0.0224281	6	201	Plasma membrane receptor complex	ITGB5 OSMR ITGB1 ITGA3 ITGAV IL13RA1
0.023762	14	797	Lysosome	AHNAK ATP6V0A2 CTSL LAPTM4A CXCR4 SQSTM1 ANXA2 BTK PIK3CG PON2 CAPN2 GPC1 LRMP SDC4
0.023762	2	16	Invadopodium	ITGA3 ITGB1
0.0240088	14	799	Lytic vacuole	AHNAK ATP6V0A2 CTSL LAPTM4A CXCR4 SQSTM1 ANXA2 BTK PIK3CG PON2 CAPN2 GPC1 LRMP SDC4
0.026226	4	96	Sperm flagellum	CD52 SEPT6 KIF2A SQSTM1
0.0265828	3	51	Intercalated disc	ACTN1 TJP1 ITGB1
0.0272942	8	347	Secretory granule membrane	CAV2 CAV1 PTPRC LRMP NCKAP1L ITGAV CD53 TBC1D10C
0.0272942	22	1523	Cell projection part	CD52 RILPL1 ITGA3 KIF2A CNTRL SEPT6 ITGAV TPM1 ITGB1 TBC1D10C NCKAP1 CTTN ARHGAP4 DOCK8 KIF21B EPHA2 PLK2 SQSTM1 CAPN2 PRKCB NQO1 MYO1C

## Sheet: Molecular_function
Supplemental Table 4. Enrichment analysis of top 200 highly correlated genes from 1000 CCLE data using predicted IC50
Enrichment FDR	Genes in list	Total genes	Functional Category	Genes
9.7612e-08	18	327	GTPase regulator activity	TBC1D2 TAGAP TBC1D10C ARHGAP30 ARHGAP19 ARHGAP15 ARHGAP9 ACAP1 RASAL2 ARHGAP4 RASAL3 RIN2 ASAP2 NCKAP1L SH3BP4 RHOH WAS ERRFI1
1.38045e-07	23	588	GTPase binding	NCKAP1 ARHGAP4 TBC1D2 NCKAP1L TBC1D10C ANXA2 RILPL1 DENND1C DOCK8 ELMO1 SH2D3C ERRFI1 SH3BP4 BCAR3 TAGAP PRKCB CDC42BPB RASSF5 WAS CAV1 MYO1C RIN2 RHOH
2.52646e-07	18	372	Nucleoside-triphosphatase regulator activity	TBC1D2 TAGAP TBC1D10C ARHGAP30 ARHGAP19 ARHGAP15 ARHGAP9 ACAP1 RASAL2 ARHGAP4 RASAL3 RIN2 ASAP2 NCKAP1L SH3BP4 RHOH WAS ERRFI1
3.06623e-07	48	2353	Enzyme binding	NCKAP1 ARHGAP4 TBC1D2 CAV2 CAV1 CAP2 RND3 NCKAP1L SQSTM1 RHOH TBC1D10C ANXA2 ATP6V0A2 RILPL1 DENND1C DOCK8 DUSP3 ITGAV ELMO1 PIAS1 STAP1 ELAVL1 PTPRC SH2D3C ERRFI1 SDC4 SH3BP4 BCAR3 EGFR CAPN2 TAGAP PRKCB CDC42BPB RASSF5 ITGA3 WAS BCAR1 MET CXCR4 RNF138 ITGB1 PTPN14 RBBP4 HCLS1 MYO1C MDM4 ADAM9 RIN2
9.44417e-07	11	136	Integrin binding	ITGB5 ITGB1 ADAM9 ACTN1 CD151 ITGA3 TGFBI ITGAV EGFR FERMT3 LAMB2
9.44417e-07	20	525	Cell adhesion molecule binding	CTTN TJP1 AHNAK FAM129B EPHA2 EGFR ITGB1 ANXA2 PARVA PVR ITGB5 TGFBI ADAM9 ACTN1 CD151 ITGA3 ITGAV FERMT3 LAMB2 TBC1D2
9.80809e-07	15	290	GTPase activator activity	TBC1D2 TAGAP TBC1D10C ARHGAP30 ARHGAP19 ARHGAP15 ARHGAP9 ACAP1 RASAL2 ARHGAP4 RASAL3 RIN2 ASAP2 NCKAP1L ERRFI1
1.95608e-06	18	453	Actin binding	WAS PLS3 CAP2 TPM1 PARVA ACTN1 CORO1A CXCR4 EGFR ITGB1 CORO7 MED28 AJUBA GMFG MYO1G HCLS1 MYO1C RCSD1
2.88675e-06	27	1004	Cytoskeletal protein binding	CCDC88C WAS KIF2A PLS3 CAP2 KIF21B CNTRL TPM1 PARVA ACTN1 PTPRC CORO1A CXCR4 EGFR ITGB1 CORO7 MED28 AJUBA GMFG MYO1G CAPN2 HCLS1 ANXA2 GAS2L1 MYO1C DUSP3 RCSD1
4.32485e-06	18	485	Small GTPase binding	NCKAP1 ARHGAP4 TBC1D2 NCKAP1L TBC1D10C ANXA2 RILPL1 DENND1C ERRFI1 SH3BP4 PRKCB CDC42BPB RASSF5 WAS CAV1 MYO1C RIN2 RHOH
1.01635e-05	7	56	Extracellular matrix binding	ITGB1 ANXA2 ITGAV ITGA3 GPC1 TGFBI ADAM9
2.45766e-05	20	673	Protein kinase binding	CAV2 CAV1 RND3 SQSTM1 RHOH DUSP3 STAP1 ELAVL1 PTPRC SDC4 ITGAV EGFR WAS BCAR1 ERRFI1 RNF138 PTPN14 PRKCB HCLS1 ADAM9
5.03507e-05	5	27	Fibronectin binding	ITGB1 ITGAV ITGA3 SDC4 CTSL
5.03507e-05	16	470	Ras GTPase binding	NCKAP1 ARHGAP4 TBC1D2 NCKAP1L TBC1D10C ANXA2 DENND1C SH3BP4 PRKCB CDC42BPB RASSF5 WAS CAV1 MYO1C RIN2 RHOH
8.10489e-05	17	552	Enzyme activator activity	TBC1D2 TAGAP TBC1D10C ARHGAP30 ARHGAP19 ARHGAP15 ARHGAP9 ACAP1 RASAL2 ARHGAP4 RASAL3 CAV1 RIN2 ASAP2 NCKAP1L ERRFI1 GMFG
9.5837e-05	20	754	Kinase binding	CAV2 CAV1 RND3 SQSTM1 RHOH DUSP3 STAP1 ELAVL1 PTPRC ERRFI1 SDC4 ITGAV EGFR WAS BCAR1 RNF138 PTPN14 PRKCB HCLS1 ADAM9
9.5837e-05	27	1242	Protein-containing complex binding	RBBP4 WAS ITGB5 PLS3 GMFG TPM1 ITGB1 ADAM9 ACTN1 CORO1A CPSF6 NCKAP1L RRAS CTSL EGFR CD151 ITGA3 TGFBI AJUBA ITGAV PLK2 FERMT3 LAMB2 HCLS1 MYO1C CDC42BPB RCSD1
0.000172077	7	92	Virus receptor activity	PVR ITGB5 CXCR4 ITGAV EPHA2 EGFR ITGB1
0.000172077	7	92	Hijacked molecular function	PVR ITGB5 CXCR4 ITGAV EPHA2 EGFR ITGB1
0.000396264	24	1132	Enzyme regulator activity	TBC1D2 TAGAP TBC1D10C ANXA2 ARHGAP30 ARHGAP19 ARHGAP15 PPP1R16B ARHGAP9 EGFR RHOH ACAP1 RASAL2 ARHGAP4 RASAL3 CAV1 RIN2 CRIM1 ASAP2 NCKAP1L SH3BP4 WAS ERRFI1 GMFG
0.000501719	8	150	Growth factor binding	EGFR IL2RG ITGAV RHBDF1 GPC1 CRIM1 OSMR TRIM16
0.000757967	9	206	Actin filament binding	WAS PLS3 TPM1 ACTN1 CORO1A EGFR AJUBA MYO1C RCSD1
0.000831562	5	52	Protein kinase C binding	SQSTM1 SDC4 ITGAV PRKCB ADAM9
0.000893659	4	28	Laminin binding	ITGB1 ITGA3 GPC1 ADAM9
0.000922304	18	766	Protein domain specific binding	GNG12 CRIM1 SQSTM1 ITGA3 CCDC88C PIAS1 BCAR1 TJP1 ERRFI1 ELMO1 INPP5D HCLS1 WAS IKZF5 HNRNPM ADAM9 IKZF1 TRIM16
0.00141277	6	94	Protein-containing complex scaffold activity	CAV2 CAV1 SEPT6 SEPT1 SEPT10 CARD10
0.00147706	7	136	SH3 domain binding	BCAR1 ERRFI1 ELMO1 INPP5D HCLS1 WAS ADAM9
0.00220474	7	146	Cytokine binding	CXCR4 IL13RA1 OSMR IL2RG ITGB1 ITGAV TRIM16
0.0027167	5	70	Rac GTPase binding	NCKAP1 ARHGAP4 NCKAP1L WAS CAV1
0.00299489	5	72	Collagen binding	ITGB1 CTSL ITGA3 TGFBI ADAM9
0.00526517	2	5	C-X3-C chemokine binding	ITGB1 ITGAV
0.00526517	2	5	ER retention sequence binding	KDELR3 KDELR2
0.00526517	31	1997	Molecular function regulator	SEMA3C TBC1D2 TAGAP TBC1D10C ANXA2 ARHGAP30 DENND1C ARHGAP19 ARHGAP15 PPP1R16B CAV1 DOCK8 ARHGAP9 EGFR ELMO1 RHOH ACAP1 RASAL2 ARHGAP4 SH2D3C RASAL3 GMFG RIN2 BCAR3 CRIM1 ASAP2 PRKCB NCKAP1L SH3BP4 WAS ERRFI1
0.00527332	10	344	Cadherin binding	CTTN TJP1 AHNAK FAM129B EPHA2 EGFR ITGB1 ANXA2 PARVA TBC1D2
0.00795946	7	188	Rho GTPase binding	NCKAP1 ARHGAP4 NCKAP1L CDC42BPB WAS CAV1 RHOH
0.0132899	2	8	Inositol trisphosphate phosphatase activity	INPP5B INPP5D
0.0146186	28	1871	Identical protein binding	PVR ANXA2 ACTN1 CORO1A PON2 CAV2 IKZF3 S100A10 WAS WWTR1 AMOTL2 SDC4 SQSTM1 S100A16 BTK ELAVL1 CD84 PIK3CG CAV1 MET CAP2 SH3BP4 EGFR DCK SEPT1 NQO1 TPM1 PTPRC
0.0150825	4	66	Receptor tyrosine kinase binding	STAP1 DUSP3 PTPN14 SQSTM1
0.0150825	6	159	Phosphatidylinositol phosphate binding	ANXA2 DENND1C BTK ARHGAP9 SNX21 MYO1G
0.0152892	3	32	Chemokine binding	CXCR4 ITGB1 ITGAV
0.0196924	4	72	Transmembrane receptor protein tyrosine kinase activity	MET EPHA2 EGFR CRIM1
0.0222128	7	233	Guanyl-nucleotide exchange factor activity	DENND1C DOCK8 ELMO1 SH2D3C BCAR3 TAGAP RIN2
0.0254499	22	1420	Protein dimerization activity	PVR ITGA3 ACTN1 CORO1A CAV2 EGFR ITGB1 IKZF3 S100A10 E2F2 WWTR1 CAV1 SQSTM1 CAPN2 RILPL1 S100A16 ELAVL1 YAP1 DCK TEAD1 TPM1 PTPRC
0.0263519	3	40	Phosphatidylinositol-3,4,5-trisphosphate binding	BTK ARHGAP9 MYO1G
0.027394	6	185	Protein binding, bridging	STAP1 CAV2 CAV1 GAS2L1 ARHGAP4 SH2D3C
0.0290406	7	249	Phosphatidylinositol binding	ANXA2 DENND1C BTK ARHGAP9 SNX21 MYO1G SNX7
0.0303922	26	1819	Signaling receptor binding	SEMA3C ITGB5 ITGB1 ADAM9 ACTN1 PRKCB CD151 GAS2L1 ITGA3 STAP1 PTPRC TGFBI GMFG TESPA1 ITGAV EGFR FERMT3 SQSTM1 LAMB2 PIK3CG CAV1 DUSP3 PTPN14 TMC8 MYO1C PIAS1
0.0322269	6	194	Rab GTPase binding	TBC1D2 TBC1D10C ANXA2 DENND1C PRKCB RIN2
0.0336542	4	88	Protein tyrosine kinase binding	STAP1 DUSP3 PTPN14 SQSTM1
0.0364535	3	47	Oxidoreductase activity, acting on paired donors, with incorporation or reduction of molecular oxygen, 2-oxoglutarate as one donor, and incorporation of one atom each of oxygen into both donors	P4HA2 KDM2B ASPH
0.038458	2	16	Inositol phosphate phosphatase activity	INPP5B INPP5D
0.0393402	3	49	Coreceptor activity	CXCR4 ITGAV ITGB1
0.0395933	6	207	Molecular adaptor activity	STAP1 CAV2 CAV1 GAS2L1 ARHGAP4 SH2D3C
0.0398747	8	341	GTPase activity	RND3 SEPT6 RAB13 RHOH SEPT1 SEPT10 RRAS GNG12
0.0400681	5	150	Protein tyrosine kinase activity	BTK MET EPHA2 EGFR CRIM1
0.0400681	4	96	Transmembrane receptor protein kinase activity	MET EPHA2 EGFR CRIM1
0.043488	4	99	Cytokine receptor activity	CXCR4 IL13RA1 OSMR IL2RG
0.0460497	3	54	SH3/SH2 adaptor activity	STAP1 ARHGAP4 SH2D3C

## Sheet: KEGG
Supplemental Table 4. Enrichment analysis of top 200 highly correlated genes from 1000 CCLE data using predicted IC50
Enrichment FDR	Genes in list	Total genes	Functional Category	Genes
3.29076e-09	11	74	Bacterial invasion of epithelial cells	SEPT1 CTTN SEPT6 HCLS1 ITGB1 MET WAS CAV1 CAV2 BCAR1 ELMO1
8.53107e-09	15	199	Focal adhesion	EGFR ITGA3 ITGAV ITGB1 ITGB5 LAMB1 LAMB2 MET PARVA PRKCB CAPN2 CAV1 CAV2 ACTN1 BCAR1
5.46657e-08	14	198	Proteoglycans in cancer	CTSL EGFR CTTN GPC1 HCLS1 ITGAV ITGB1 ITGB5 MET PRKCB RRAS SDC4 CAV1 CAV2
1.12155e-07	14	214	Regulation of actin cytoskeleton	NCKAP1 EGFR CYFIP2 NCKAP1L ITGA3 ITGAV ITGB1 ITGB5 GNG12 RRAS WAS CXCR4 ACTN1 BCAR1
4.24396e-05	14	353	PI3K-Akt signaling pathway	EGFR EPHA2 IL2RG ITGA3 ITGAV ITGB1 ITGB5 LAMB1 LAMB2 MET MYB PIK3CG GNG12 OSMR
0.000109095	7	82	ECM-receptor interaction	ITGA3 ITGAV ITGB1 ITGB5 LAMB1 LAMB2 SDC4
0.000355714	8	138	Fluid shear stress and atherosclerosis	CTSL NQO1 GPC1 ITGAV SDC4 CAV1 CAV2 SQSTM1
0.000560181	7	112	Leukocyte transendothelial migration	ITGB1 RHOH PRKCB CXCR4 RASSF5 ACTN1 BCAR1
0.000560181	15	528	Pathways in cancer	NQO1 E2F2 EGFR IL2RG IL13RA1 ITGA3 ITGAV ITGB1 LAMB1 LAMB2 MET PRKCB GNG12 CXCR4 RASSF5
0.000902744	6	85	Hypertrophic cardiomyopathy (HCM)	ITGA3 ITGAV ITGB1 ITGB5 LMNA TPM1
0.000965532	4	29	Hippo signaling pathway	YAP1 WWTR1 TEAD1 AJUBA
0.00107827	6	92	Small cell lung cancer	E2F2 ITGA3 ITGAV ITGB1 LAMB1 LAMB2
0.00107827	6	91	Dilated cardiomyopathy (DCM)	ITGA3 ITGAV ITGB1 ITGB5 LMNA TPM1
0.00126207	9	232	Ras signaling pathway	EGFR EPHA2 MET PRKCB GNG12 RRAS RASAL3 RASSF5 RASAL2
0.00149405	10	295	MAPK signaling pathway	MAP4K1 DUSP3 EGFR EPHA2 MET NFATC3 PRKCB GNG12 PTPN7 RRAS
0.00149405	5	65	Shigellosis	CTTN HCLS1 ITGB1 WAS ELMO1
0.00184022	7	150	Phagosome	CORO1A CTSL ATP6V0A2 ITGAV ITGB1 ITGB5 VAMP3
0.00212916	8	206	Rap1 signaling pathway	EGFR EPHA2 ITGB1 MET PRKCB RRAS RASSF5 BCAR1
0.00212916	5	72	Arrhythmogenic right ventricular cardiomyopathy (ARVC)	ITGA3 ITGAV ITGB1 ITGB5 LMNA
0.00231078	7	160	Cellular senescence	E2F2 NFATC3 RBBP4 RRAS CAPN2 RASSF5 SQSTM1
0.00316013	7	170	Tight junction	CTTN HCLS1 ITGB1 AMOTL2 RAB13 WAS ACTN1
0.00319697	8	224	Human cytomegalovirus infection	E2F2 EGFR ITGAV NFATC3 PRKCB GNG12 CXCR4 BCAR1
0.00417363	7	181	Axon guidance	SEMA3C EPHA2 ITGB1 MET NFATC3 RRAS CXCR4
0.00469979	5	91	Fc gamma R-mediated phagocytosis	INPP5D PRKCB PTPRC WAS ASAP2
0.00474788	7	189	Chemokine signaling pathway	PIK3CG PRKCB GNG12 WAS CXCR4 BCAR1 ELMO1
0.00474788	8	244	Endocytosis	EGFR IL2RG WAS CXCR4 CAV1 CAV2 ASAP2 ACAP1
0.00476079	4	55	Pathogenic Escherichia coli infection	CTTN HCLS1 ITGB1 WAS
0.0056486	6	145	Cell adhesion molecules (CAMs)	ITGAV ITGB1 PTPRC PVR SDC4 SPN
0.00647979	6	150	MicroRNAs in cancer	E2F2 EGFR MDM4 MET PRKCB TPM1
0.00728207	9	330	Human papillomavirus infection	EGFR ATP6V0A2 ITGA3 ITGAV ITGB1 ITGB5 LAMB1 LAMB2 MFNG
0.00815379	4	66	Non-small cell lung cancer	E2F2 EGFR PRKCB RASSF5
0.0103069	4	71	B cell receptor signaling pathway	INPP5D NFATC3 PRKCB BTK
0.0105137	4	72	Adherens junction	EGFR MET WAS ACTN1
0.0117401	3	37	Primary immunodeficiency	IL2RG PTPRC BTK
0.0265559	3	50	Vibrio cholerae infection	KDELR2 KDELR3 ATP6V0A2
0.0266235	4	96	Amoebiasis	LAMB1 LAMB2 PRKCB ACTN1
0.0355155	5	162	JAK-STAT signaling pathway	EGFR IL2RG IL13RA1 PIAS1 OSMR
0.0390089	5	167	Hepatocellular carcinoma	NQO1 E2F2 EGFR MET PRKCB
0.0402113	4	111	Toxoplasmosis	ITGB1 LAMB1 LAMB2 PIK3CG
